# Supplementary material for: Fast-diffusing receptor collisions with slow-diffusing peptide ligand assemble the ternary parathyroid hormone–GPCR–arrestin complex
Source: Nat Commun. 2024 Dec 3;15:10499. doi: 10.1038/s41467-024-54772-3 (PMC11615292; doi:10.1038/s41467-024-54772-3)
Supplement: Supplementary file 8 — Source Data [file 41467_2024_54772_MOESM8_ESM.xlsx]

## Sheet: Fig 1B
Graph presentation: F-F0	F0 was defined by the mean fluorescence of the first 600 frames (before addition fluorescent ligand)
Time (s)	Mock	PTHR	TMR.
0	445.512	441.77	429.665
0.05	444.436	441.552	427.33
0.1	444.393	441.294	429.689
0.15	445.392	443.779	427.138
0.2	444.073	442.338	426.797
0.25	443.69	441.182	427.013
0.3	444.405	443.714	426.402
0.35	442.279	441.939	427.247
0.4	445.159	440.393	425.743
0.45	445.141	441.459	425.941
0.5	443.028	440.516	426.465
0.55	443.849	440.199	427.156
0.6	444.699	440.444	427.146
0.65	443.478	442.728	426.317
0.7	444.547	440.204	425.819
0.75	441.548	441.509	426.722
0.8	443.878	441.371	424.874
0.85	442.325	442.668	427.464
0.9	443.485	441.031	427.031
0.95	443.903	443.247	425.847
1	443.424	440.185	425.601
1.05	441.91	441.842	427.497
1.1	444.621	442.954	426.383
1.15	445.448	441.6	425.133
1.2	441.516	438.734	424.523
1.25	440.139	439.483	424.014
1.3	442.855	437.146	426.635
1.35	442.516	438.797	424.802
1.4	443.12	441.195	425.422
1.45	442.167	442.648	425.012
1.5	443.678	440.871	423.784
1.55	441.57	438.223	426.881
1.6	440.148	438.533	426.194
1.65	443.096	439.064	425.778
1.7	442.088	438.822	424.685
1.75	441.504	439.018	424.529
1.8	441.505	438.727	424.622
1.85	442.157	440.086	421.696
1.9	441.96	438.033	424.042
1.95	441.375	439.205	426.19
2	441.585	439.856	426.63
2.05	441.77	442.944	426.557
2.1	442.684	439.225	426.102
2.15	443.738	439.454	426.645
2.2	443.735	441.415	426.82
2.25	441.495	439.644	425.941
2.3	441.779	438.848	425.662
2.35	443.449	442.025	425.74
2.4	442.385	440.381	425.129
2.45	445.163	440.327	427.053
2.5	442.678	440.109	428.025
2.55	442.922	439.359	427.566
2.6	441.257	438.827	426.176
2.65	440.845	440.184	426.096
2.7	440.73	438.771	425.93
2.75	440.914	439.204	425.395
2.8	443.99	440.2	425.4
2.85	442.224	442.337	427.095
2.9	442.46	441.444	424.949
2.95	441.993	441.978	426.996
3	439.915	442.484	424.749
3.05	442.188	441.178	425.813
3.1	444.584	440.261	426.174
3.15	441.682	440.475	425.591
3.2	444.851	441.005	424.578
3.25	441.696	442.746	424.68
3.3	441.282	441.547	425.559
3.35	442.702	440.201	423.527
3.4	440.378	440.434	426.052
3.45	442.677	442.46	427.092
3.5	444.517	441.751	425.202
3.55	444.082	442.234	425.903
3.6	443.814	440.886	426.219
3.65	442.99	443.467	425.946
3.7	444.613	438.618	425.289
3.75	443.293	439.602	426.307
3.8	444.964	440.466	427.024
3.85	443.185	440.702	426.015
3.9	443.027	442.346	427.111
3.95	442.722	440.523	427.23
4	441.029	440.385	426.553
4.05	443.657	441.955	426.635
4.1	445.016	438.686	423.672
4.15	443.065	438.206	426.074
4.2	443.018	439.843	425.802
4.25	442.875	439.499	425.702
4.3	443.147	440.659	423.232
4.35	441.969	440.554	424.867
4.4	442.071	439.038	426.468
4.45	442.688	439.866	426.012
4.5	440.297	441.174	427.621
4.55	444.997	441.605	427.047
4.6	443.897	437.998	427.08
4.65	443.466	439.653	426.4
4.7	443.418	438.599	426.373
4.75	441.894	438.635	426.289
4.8	443.04	439.383	426.805
4.85	442.097	442.218	426.194
4.9	441.705	444.496	426.41
4.95	440.559	441.087	426.77
5	442.247	441.228	426.653
5.05	441.726	440.337	426.591
5.1	441.293	440.735	426.55
5.15	443.613	439.089	426.118
5.2	444.527	439.96	425.976
5.25	445.673	441.173	424.151
5.3	443.097	440.295	425.755
5.35	442.713	440.203	424.267
5.4	441.666	439.603	425.654
5.45	442.739	439.743	427.046
5.5	444.548	440.56	425.855
5.55	440.875	442.645	424.965
5.6	441.68	439.713	424.952
5.65	443.143	441.741	426.391
5.7	442.932	440.883	423.769
5.75	442.065	438.999	425.904
5.8	445.383	442.821	424.767
5.85	444.85	439.932	425.929
5.9	442.831	441.185	425.01
5.95	442.011	441.237	425.494
6	444.211	441.5	426.75
6.05	445.158	440.476	426.366
6.1	442.812	440.56	426.846
6.15	441.968	439.215	427.244
6.2	442.857	439.036	425.452
6.25	444.213	439.421	425.194
6.3	442.467	439.572	425.807
6.35	442.531	437.982	424.862
6.4	442.489	438.536	426.895
6.45	444.787	439.772	427.87
6.5	444.558	436.934	424.274
6.55	444.926	439.466	425.388
6.6	443.916	438.257	424.113
6.65	441.548	436.983	425.54
6.7	443.976	439.592	424.668
6.75	444.027	439.662	424.84
6.8	444.108	439.045	424.749
6.85	442.853	439.836	426.266
6.9	443.382	440.999	424.562
6.95	442.935	442.486	424.515
7	442.8	438.864	425.45
7.05	442.737	439.89	426.105
7.1	442.213	441.026	425.533
7.15	443.428	440.666	424.102
7.2	442.034	440.127	424.361
7.25	442.292	438.939	425.944
7.3	443.204	441.27	425.58
7.35	442.4	441.968	425.436
7.4	444.136	439.655	425.086
7.45	442.78	441.467	425.963
7.5	441.859	438.943	424.076
7.55	442.07	441.084	425.418
7.6	441.367	440.68	425.034
7.65	442.274	441.744	426.169
7.7	442.791	441.125	427.055
7.75	441.731	440.277	424.486
7.8	442.722	442.932	425.052
7.85	444.283	439.973	426.535
7.9	442.77	441.291	424.291
7.95	442.965	440.34	422.217
8	443.766	439.443	424.53
8.05	441.907	442.364	426.058
8.1	441.468	439.292	423.129
8.15	440.881	436.662	423.328
8.2	441.408	440.137	425.216
8.25	441.482	440.039	426.637
8.3	441.706	439.624	424.315
8.35	440.757	437.893	425.059
8.4	443.185	438.55	424.734
8.45	441.391	440.061	426.403
8.5	443.01	441.894	421.909
8.55	440.753	439.133	424.839
8.6	441.318	437.144	423.073
8.65	442.232	440.349	424.134
8.7	444.158	439.6	425.127
8.75	440.629	436.871	425.197
8.8	443.282	440.603	424.834
8.85	443.582	441.921	424.46
8.9	442.637	441.171	423.816
8.95	441.909	441.422	425.785
9	443.828	440.206	422.993
9.05	442.073	441.091	425.08
9.1	444.175	440.099	425.174
9.15	442.762	439.442	425.904
9.2	444.137	442.208	424.765
9.25	444.089	441.617	426.879
9.3	444.09	442.492	425.973
9.35	442.904	440.079	425.876
9.4	443.141	438.924	424.591
9.45	444.159	440.739	424.693
9.5	443.05	441.067	426.391
9.55	443.435	439.272	427.188
9.6	443.893	441.82	425.743
9.65	444.497	441.332	426.661
9.7	445.778	438.662	425.618
9.75	443.571	439.912	425.386
9.8	443.669	441.366	425.617
9.85	442.624	442.328	425.991
9.9	443.883	439.04	424.707
9.95	443.677	436.84	424.512
10	445.307	438.287	425.728
10.05	446.252	441.293	426.935
10.1	442.588	439.599	425.516
10.15	444.037	437.244	425.024
10.2	443.446	441.002	425.692
10.25	442.547	440.956	425.353
10.3	442.264	440.753	427.41
10.35	446.052	438.651	425.317
10.4	443.02	439.847	425.329
10.45	440.886	440.733	424.476
10.5	443.025	441.392	425.122
10.55	442.695	438.767	425.695
10.6	444.252	437.839	426.433
10.65	444.259	441.262	425.91
10.7	443.842	441.736	427.416
10.75	442.178	443.596	423.273
10.8	444.565	439.196	425.044
10.85	444.178	442.312	425.423
10.9	441.002	440.75	426.296
10.95	443.367	442.678	426.218
11	444.516	442.535	425.017
11.05	443.186	440.424	424.948
11.1	443.73	440.121	426.463
11.15	442.167	436.438	424.236
11.2	446.169	440.814	424.285
11.25	445.709	439.897	424.625
11.3	442.88	440.66	425.261
11.35	442.422	440.696	422.132
11.4	444.968	440.16	424.093
11.45	444.911	440.901	424.978
11.5	444.244	441.346	424.642
11.55	443.443	437.796	424.946
11.6	444.148	437.166	423.945
11.65	446.455	439.71	424.089
11.7	443.306	439.127	425.846
11.75	443.558	436.84	426.97
11.8	441.778	437.278	425.784
11.85	442.49	437.849	424.488
11.9	443.642	439.167	426.028
11.95	442.21	438.963	424.312
12	441.741	439.376	425.993
12.05	444.466	438.114	422.502
12.1	440.181	438.409	424.266
12.15	441.675	437.95	425.68
12.2	445.603	439.17	425.589
12.25	444.845	438.242	424.22
12.3	443.365	439.934	425.723
12.35	440.147	439.349	425.323
12.4	441.14	438.533	425.145
12.45	443.456	436.304	423.237
12.5	442.039	437.904	424.917
12.55	444.069	435.541	424.774
12.6	443.531	438.331	424.579
12.65	443.157	439.578	422.996
12.7	441.812	437.579	423.769
12.75	443.443	438.685	425.258
12.8	443.698	437.53	425.573
12.85	443.968	438.603	425.348
12.9	445.704	439.141	423.442
12.95	443.508	436.149	424.228
13	442.844	438.968	427.48
13.05	443.969	440.908	423.17
13.1	444.878	438.374	425.518
13.15	444.65	438.892	426.972
13.2	443.238	439.93	425.932
13.25	443.255	440.779	427.587
13.3	443.753	441.744	426.634
13.35	442.904	441.06	424.606
13.4	443.09	436.759	423.826
13.45	442.559	440.369	422.994
13.5	443.075	440.335	426.972
13.55	443.56	439.205	425.177
13.6	442.06	438.453	426.051
13.65	443.568	439.899	424.788
13.7	444.223	439.575	424.086
13.75	442.904	440.27	425.57
13.8	442.346	440.206	424.769
13.85	443.049	441.74	426.68
13.9	444.015	438.623	424.832
13.95	443.604	440.918	423.985
14	444.824	437.344	426.047
14.05	444.398	438.326	425.284
14.1	441.578	440.454	425.336
14.15	443.081	440.388	422.651
14.2	443.146	438.469	424.521
14.25	442.335	436.769	423.184
14.3	442.496	438.903	424.717
14.35	441.566	438.867	425.246
14.4	440.534	436.868	424.545
14.45	443.196	435.017	424.74
14.5	443.143	437.06	424.431
14.55	442.556	435.613	426.184
14.6	443.016	438.914	424.508
14.65	444.487	435.544	426.283
14.7	443.154	441.086	426.088
14.75	442.838	441.431	425.779
14.8	443.645	438.673	427.704
14.85	444.433	436.907	425.16
14.9	442.685	438.133	424.362
14.95	443.363	439.695	425.42
15	445.314	437.845	425.603
15.05	444.389	440.579	425.082
15.1	442.558	443.416	422.538
15.15	442.775	441.759	423.444
15.2	444.88	439.932	423.938
15.25	444.068	439.847	424.406
15.3	442.966	437.427	422.925
15.35	441.282	439.388	423.547
15.4	441.891	438.573	425.785
15.45	442.217	439.547	426.207
15.5	442.324	439.966	425.191
15.55	441.642	440.908	425.037
15.6	443.593	439.294	425.248
15.65	443.45	441.212	426.211
15.7	443.47	438.707	424.086
15.75	442.621	440.397	423.418
15.8	443.429	440.156	425.749
15.85	440.854	440.527	425.182
15.9	443.429	439.066	423.438
15.95	442.063	438.698	425.392
16	442.328	439.447	425.986
16.05	441.041	440.373	424.957
16.1	442.14	438.94	423.984
16.15	441.223	440.766	426.413
16.2	443.928	439.812	426.935
16.25	443.065	439.74	425.185
16.3	442.638	439.286	423.491
16.35	444.86	437.615	427.323
16.4	444.244	438.014	424.866
16.45	443.52	439.592	423.738
16.5	443.874	437.609	425.35
16.55	444.177	437.612	424.291
16.6	443.319	438.647	427.747
16.65	441.25	437.679	427.936
16.7	442.129	439.139	425.949
16.75	443.512	440.345	425.585
16.8	444.027	440.317	424.866
16.85	443.894	439.063	424.756
16.9	443.152	442.198	424.593
16.95	442.56	439.237	425.074
17	443.363	438.231	425.392
17.05	443.585	439.687	424.425
17.1	442.293	440.009	427.036
17.15	443.184	436.929	428.755
17.2	443.882	436.434	426.01
17.25	443.299	438.247	426.866
17.3	441.8	439.386	425.767
17.35	442.891	437.594	425.437
17.4	442.839	438.884	424.7
17.45	444.055	439.278	424.002
17.5	443.026	439.775	424.975
17.55	442.971	439.143	424.995
17.6	443.489	441.438	427.202
17.65	442.604	438.6	425.593
17.7	443.012	441.465	425.819
17.75	443.534	442.185	424.771
17.8	442.014	442.062	423.104
17.85	444.839	440.143	426.71
17.9	442.622	438.679	425.129
17.95	442.41	441.627	427.627
18	441.686	441.238	428.147
18.05	441.96	440.562	425.525
18.1	441.121	438.313	426.115
18.15	442.072	439.785	426.504
18.2	441.536	438.188	423.483
18.25	443.045	439.353	425.389
18.3	443.414	438.705	424.753
18.35	444.506	439.763	425.493
18.4	443.52	439.88	423.206
18.45	443.949	440.82	424.915
18.5	443.97	437.375	422.321
18.55	440.659	440.049	426.775
18.6	441.031	442.396	426.228
18.65	442.713	440.147	425.605
18.7	443.26	440.357	423.943
18.75	443.748	439.657	423.899
18.8	443.66	439.359	424.272
18.85	442.368	441.67	425.803
18.9	442.338	437.552	425.154
18.95	441.659	438.904	425.138
19	442.871	440.394	423.92
19.05	443.519	436.645	425.236
19.1	442.51	439.666	424.176
19.15	442.171	440.18	422.722
19.2	444.939	440.113	425.012
19.25	441.788	440.999	424.855
19.3	443.537	441.064	423.3
19.35	443.2	440.366	423.19
19.4	442.821	439.561	424.189
19.45	440.813	440.119	424.395
19.5	442.266	440.328	423.455
19.55	443.978	441.321	423.962
19.6	443.949	440.353	425.892
19.65	443.039	439.201	424.711
19.7	442.663	441.834	423.366
19.75	442.892	439.949	425.675
19.8	442.556	440.533	426.109
19.85	440.657	439.188	424.379
19.9	442.613	438.741	423.811
19.95	442.526	440.136	424.063
20	441.444	441.868	424.119
20.05	445.144	440.774	423.892
20.1	443.194	439.243	424.761
20.15	442.165	438.318	424.746
20.2	440.688	438.812	425.104
20.25	442.908	438.431	424.795
20.3	445.792	438.443	425.635
20.35	443.976	438.946	425.486
20.4	446.327	437.931	424.478
20.45	445.158	438.202	425.046
20.5	443.334	440.424	424.993
20.55	443.72	439.116	424.578
20.6	443.78	438.523	426.991
20.65	441.66	439.868	425.711
20.7	444.394	439.198	426.755
20.75	441.257	437.165	425.2
20.8	442.049	440.444	427.017
20.85	441.748	440.53	424.541
20.9	443.255	438.31	424.07
20.95	442.088	439.183	423.284
21	440.307	437.547	424.217
21.05	439.522	435.749	424.195
21.1	440.439	439.845	424.663
21.15	443.809	438.902	425.061
21.2	439.975	438.901	424.586
21.25	443.699	439.579	425.019
21.3	441.534	439.997	426.357
21.35	443.33	438.7	424.848
21.4	442.108	439.646	424.092
21.45	442.719	440.411	425.787
21.5	442.172	438.885	424.519
21.55	443.018	438.381	425.449
21.6	441.961	436.479	424.607
21.65	441.827	439.83	425.106
21.7	444.443	438.445	424.755
21.75	442.97	438.564	423.926
21.8	443.398	438.335	424.8
21.85	442.211	438.282	424.325
21.9	441.865	441.838	424.725
21.95	441.427	441.47	424.491
22	443.456	439.063	425.384
22.05	442.421	440.415	423.478
22.1	445.155	438.905	423.913
22.15	442.08	438.146	424.481
22.2	444.077	438.046	425.625
22.25	443.063	438.286	425.77
22.3	441.037	439.522	424.993
22.35	442.635	440.79	424.817
22.4	440.872	439.567	423.374
22.45	439.7	440.773	427.069
22.5	441.901	439.579	422.496
22.55	441.898	438.727	423.448
22.6	443.891	438.198	425.322
22.65	442.466	437.428	425.033
22.7	441.831	439.078	426.189
22.75	442.326	440.874	425.304
22.8	443.871	438.757	425.282
22.85	444.658	437.697	426.466
22.9	443.377	437.125	424.458
22.95	442.717	438.809	425.277
23	443.512	439.673	425.115
23.05	441.207	438.461	426.092
23.1	442.104	438.52	421.457
23.15	440.971	439.444	424.589
23.2	444.835	440.329	424.474
23.25	443.107	435.128	424.448
23.3	444.164	440.648	424.526
23.35	442.375	438.288	424.81
23.4	445.242	439.773	425.954
23.45	443.747	440.922	423.345
23.5	443.473	438.733	424.338
23.55	442.019	438.649	426.063
23.6	440.249	441.006	424.326
23.65	443.36	439.294	425.94
23.7	440.775	440.929	424.268
23.75	442.8	439.821	425.101
23.8	444.362	439.707	425.69
23.85	444.359	440.086	425.653
23.9	442.307	438.659	424.233
23.95	442.422	440.115	423.296
24	442.399	439.742	426.971
24.05	443.136	437.883	423.949
24.1	442.558	437.076	423.54
24.15	442.702	438.347	425.115
24.2	440.441	439.712	424.127
24.25	442.839	440.402	425.28
24.3	442.56	440.035	424.982
24.35	443.357	438.487	424.574
24.4	440.92	440.006	426.997
24.45	441.77	437.801	425.31
24.5	442.97	438.967	425.657
24.55	442.625	440.082	426.215
24.6	442.195	441.677	425.999
24.65	442.675	438.773	423.818
24.7	441.931	437.633	424.581
24.75	444.808	439.135	426.876
24.8	441.742	440.085	425.649
24.85	444.287	438.99	426.188
24.9	443.076	440.124	424.16
24.95	444.178	438.227	427.16
25	443.506	437.416	425.011
25.05	442.07	439.492	424.708
25.1	442.979	440.047	424.504
25.15	443.226	439.668	424.363
25.2	442.582	440.238	421.901
25.25	443.194	440.261	424.566
25.3	441.434	439.54	424.357
25.35	442.862	439.393	424.384
25.4	444.218	437.601	424.183
25.45	441.93	438.901	425.389
25.5	440.751	438.918	424.979
25.55	443.869	437.598	426.3
25.6	443.111	436.672	422.814
25.65	444.135	436.171	423.441
25.7	441.634	441.014	425.406
25.75	443.752	438.524	423.775
25.8	442.616	440.56	422.926
25.85	443.138	437.38	426.05
25.9	439.832	436.413	423.461
25.95	442.513	437.831	422.936
26	443.695	436.706	426.177
26.05	443.936	438.084	425.246
26.1	441.051	440.137	425.515
26.15	441.066	439.088	426.98
26.2	442.146	437.345	423.078
26.25	442	439.988	424.061
26.3	442.925	438.947	422.776
26.35	442.049	438.105	421.818
26.4	445.771	436.978	425.976
26.45	444.792	437.631	425.831
26.5	443.031	437.454	424.962
26.55	440.526	439.039	422.862
26.6	441.013	440.725	424.73
26.65	441.933	439.682	422.762
26.7	442.614	439.517	424.281
26.75	442.9	436.359	421.847
26.8	443.418	437.542	422.889
26.85	441.893	438.498	423.873
26.9	443.362	438.134	423.991
26.95	442.137	435.585	425.509
27	443.478	438.94	424.668
27.05	441.374	438.424	425.293
27.1	443.25	439.488	423.798
27.15	441.125	439.449	423.967
27.2	441.647	438.108	424.289
27.25	441.034	440.115	424.188
27.3	441.199	440.021	424.828
27.35	442.186	438.423	426.167
27.4	441.57	437.706	424.529
27.45	440.916	438.928	423.583
27.5	441.884	437.69	424.405
27.55	441.134	438.737	422.907
27.6	441.428	437.629	425.437
27.65	442.569	438.801	424.568
27.7	439.373	438.277	424.628
27.75	441.843	438.879	423.405
27.8	440.125	438.917	424.913
27.85	441.198	441.224	425.016
27.9	442.223	440.012	423.831
27.95	443.241	439.363	423.464
28	443.652	439.694	423.199
28.05	443.772	438.081	426.061
28.1	442.879	438.116	425.804
28.15	440.131	437.865	423.882
28.2	441.169	437.146	423.39
28.25	440.919	437.952	424.011
28.3	441.688	436.993	424.617
28.35	442.706	437.906	423.727
28.4	441.398	438.637	426.616
28.45	442.755	441.082	424.913
28.5	443.29	439.781	423.309
28.55	443.956	440.523	423.522
28.6	442.036	437.934	424.757
28.65	443.652	439.298	425.058
28.7	440.679	436.928	423.892
28.75	441.265	440.325	424.63
28.8	444.106	437.822	423.703
28.85	442.082	437.15	423.473
28.9	443.31	438.28	423.65
28.95	443.61	435.542	424.17
29	442.506	439.786	423.576
29.05	441.388	438.294	423.77
29.1	442.309	439.271	424.66
29.15	442.459	439.543	424.404
29.2	444.185	437.612	422.75
29.25	443.827	436.628	423.712
29.3	443.484	439.932	426.217
29.35	442.936	438.537	425.145
29.4	443.923	438.132	424.741
29.45	442.147	438.757	423.737
29.5	442.599	439.495	425.898
29.55	442.891	438.752	424.331
29.6	444.058	437.315	425.597
29.65	442.702	437.54	423.801
29.7	442.882	438.415	424.919
29.75	441.987	438.419	424.935
29.8	443.395	440.773	425.356
29.85	442.522	440.496	424.456
29.9	441.84	438.645	424.264
29.95	444.157	439.333	425.439
30	442.843	441.297	424.232
30.05	441.898	438.065	424.032
30.1	441.608	437.583	425.374
30.15	443.346	438.97	425.631
30.2	441.506	437.109	425.006
30.25	441.18	437.611	422.681
30.3	445.549	440.781	424.709
30.35	442.811	439.832	423.705
30.4	443.111	439.456	424.472
30.45	444.459	437.546	424.155
30.5	444.152	440.062	423.937
30.55	441.069	437.635	425.626
30.6	443.067	440.253	424.369
30.65	442.782	436.761	424.851
30.7	441.959	439.003	424.791
30.75	442.203	437.469	424.889
30.8	442.658	438.416	424.526
30.85	444.305	440.902	425.043
30.9	444.345	435.87	425.158
30.95	444.112	436.95	424.239
31	444.23	437.293	423.447
31.05	442.897	437.183	424.657
31.1	442.831	439.082	424.172
31.15	445.04	439.895	424.776
31.2	444.766	437.904	425.468
31.25	444.25	438.808	425.615
31.3	442.95	438.827	426.018
31.35	443.027	438.611	424.731
31.4	444.673	439.076	424.516
31.45	445.409	438.752	424.789
31.5	445.164	440.217	423.068
31.55	443.922	439.174	423.96
31.6	445.293	439.103	424.412
31.65	446.583	438.478	424.866
31.7	444.363	439.339	423.627
31.75	443.236	438.509	423.018
31.8	442.783	436.194	425.403
31.85	442.92	439.322	426.014
31.9	444.607	436.593	424.404
31.95	443.06	437.71	425.099
32	444.017	436.896	425.445
32.05	442.76	440.039	426.429
32.1	443.278	437.431	429.553
32.15	444.416	438.666	428.565
32.2	443.105	439.861	428.92
32.25	447.787	439.676	429.192
32.3	445.339	439.028	427.591
32.35	444.401	438.102	430.823
32.4	446.546	437.257	429.277
32.45	444.576	437.654	428.078
32.5	444.775	437.571	428.998
32.55	443.611	440.565	427.694
32.6	443.487	439.104	430.029
32.65	444.11	439.067	429.711
32.7	445.389	439.865	431.216
32.75	443.984	438.332	431.228
32.8	444.458	437.058	429.94
32.85	443.987	437.713	430.032
32.9	444.341	441.185	430.47
32.95	443.4	438.013	430.064
33	446.622	439.119	431.742
33.05	443.897	438.807	430.461
33.1	443.324	436.977	430.266
33.15	445.045	437.807	432.712
33.2	444.331	437.256	431.844
33.25	444.362	434.085	430.879
33.3	445.104	439.614	430.381
33.35	446.134	438.195	430.742
33.4	444.141	437.091	429.507
33.45	443.917	437.915	430.245
33.5	444.983	440.771	428.395
33.55	446.071	438.84	429.032
33.6	442.956	439.421	430.472
33.65	442.772	440.325	431.726
33.7	445.898	441.535	430.225
33.75	444.767	441.532	430.284
33.8	445.036	441.788	430.272
33.85	444.027	438.613	430.358
33.9	444.718	437.953	430.659
33.95	445.077	438.842	430.741
34	444.047	439.064	430.242
34.05	444.474	440.282	429.559
34.1	445.846	438.378	429.908
34.15	444.331	439.649	429.272
34.2	445.931	440.856	431.51
34.25	443.999	439.285	430.381
34.3	444.694	439.535	429.138
34.35	445.041	439.658	430.331
34.4	446.021	440.957	430.008
34.45	445.1	440.878	432.331
34.5	444.392	438.812	430.562
34.55	444.864	440.721	432.068
34.6	445.431	440.652	432.718
34.65	446.23	438.541	430.611
34.7	444.769	439.367	431.716
34.75	443.037	443.482	432.44
34.8	442.041	439.216	428.526
34.85	444.418	441.37	429.913
34.9	442.289	440.77	429.758
34.95	443.191	441.452	430.461
35	445.353	438.379	429.724
35.05	447.238	438.963	432.213
35.1	446.327	437.935	430.326
35.15	444.874	440.672	429.527
35.2	444.983	437.86	431.675
35.25	445.47	440.276	430.174
35.3	446.256	439.671	431.526
35.35	445.763	439.202	431.596
35.4	444.527	438.133	429.017
35.45	446.168	439.681	429.596
35.5	445.692	440.902	431.346
35.55	445.48	438.18	429.084
35.6	445.2	438.269	431.634
35.65	445.846	437.617	430.131
35.7	445.672	438.099	429.302
35.75	445.081	439.723	430.183
35.8	445.805	436.941	430.782
35.85	446.394	439.444	431.007
35.9	443.514	440.018	429.645
35.95	444.478	436.822	428.669
36	447.719	437.393	430.902
36.05	445.727	437.746	430.492
36.1	445.9	441.047	430.949
36.15	445.839	439.22	430.548
36.2	446.102	439.155	429.223
36.25	445.766	440.241	432.039
36.3	444.416	438.935	431.738
36.35	445.294	439.893	427.718
36.4	448.717	436.823	429.905
36.45	449.796	440.042	428.246
36.5	449.702	441.18	429.541
36.55	447.149	441.705	431.199
36.6	447.802	440.402	429.135
36.65	446.383	440.098	429.36
36.7	446.668	440.302	429.907
36.75	447.493	441.173	429.269
36.8	447.149	439.53	430.024
36.85	446.986	442.911	429.669
36.9	444.739	438.811	430.284
36.95	446.153	439.554	429.981
37	445.454	440.458	430.558
37.05	447.36	439.697	427.554
37.1	447.763	440.83	430.349
37.15	444.945	442.92	429.475
37.2	444.347	440.911	428.328
37.25	445.179	443.767	431.083
37.3	447.486	441.05	428.429
37.35	447.436	442.404	428.6
37.4	449.09	440.899	431.966
37.45	444.657	439.439	429.765
37.5	445.832	439.191	428.703
37.55	446.682	438.851	429.03
37.6	448.104	439.183	429.256
37.65	448.078	439.828	430.987
37.7	446.819	438.692	431.188
37.75	447.204	438.226	431.277
37.8	446.739	438.401	431.179
37.85	446.959	437.892	431.153
37.9	445.395	441.487	430.877
37.95	446.222	438.139	431.58
38	445.865	438.841	429.253
38.05	448.797	439.338	430.769
38.1	448.872	441.382	432.248
38.15	447.907	441.364	430.571
38.2	447.893	439.263	430.534
38.25	448.982	441.345	427.697
38.3	448.354	442.67	429.042
38.35	445.886	441.106	430.81
38.4	445.464	440.605	432.625
38.45	446.149	440.151	431.141
38.5	447.037	442.79	429.863
38.55	445.969	441.984	430.761
38.6	447.179	441.095	431.075
38.65	446.567	442.593	429.558
38.7	446.573	442.436	429.566
38.75	445.564	442.043	429.742
38.8	445.365	442.375	428.394
38.85	445.242	440.797	429.43
38.9	447.672	441.978	430.518
38.95	448.058	443.88	431.647
39	447.896	442.648	427.874
39.05	446.912	442.753	430.86
39.1	449.827	443.322	431.067
39.15	448.802	441.618	431.878
39.2	445.767	442.893	428.943
39.25	447.876	444.999	429.594
39.3	446.464	443.982	428.771
39.35	447.937	443.981	428.518
39.4	448.587	444.478	428.329
39.45	450.222	445.217	430.767
39.5	448.307	443.211	428.395
39.55	450.305	444.756	430.2
39.6	450.931	445.557	429.574
39.65	449.832	444.238	428.159
39.7	447.66	443.616	429.384
39.75	447.674	442.09	430.039
39.8	447.655	442.831	428.635
39.85	449.768	440.626	427.744
39.9	448.59	444.23	428.437
39.95	447.332	441.401	427.685
40	447.95	442.262	426.692
40.05	447.836	444.038	428.192
40.1	449.666	441.366	427.838
40.15	447.634	443.298	429.385
40.2	448.148	447.5	430.398
40.25	447.792	442.732	430.857
40.3	444.091	443.931	430.706
40.35	448.979	444.234	428.071
40.4	446.948	444.139	427.413
40.45	446.131	443.822	428.342
40.5	447.239	443.785	428.711
40.55	446.422	445.956	429.707
40.6	446.714	441.274	428.063
40.65	445.808	445.442	428.068
40.7	446.901	446.033	429.977
40.75	448.083	449.522	429.071
40.8	448.722	445.452	427.626
40.85	448.352	446.739	428.028
40.9	446.764	444.206	430.335
40.95	448.341	445.996	429.35
41	447.003	444.771	428.729
41.05	447.638	442.628	427.978
41.1	446.759	444.941	427.904
41.15	447.339	443.37	427.59
41.2	448.107	443.918	428.06
41.25	448.719	446.429	430.544
41.3	449.093	445.24	429.084
41.35	449.876	446.116	431.764
41.4	452.113	445.074	430.283
41.45	447.434	445.29	430.111
41.5	450.638	445.171	428.812
41.55	447.781	446.418	429.188
41.6	448.618	445.7	429.169
41.65	450.046	447.813	429.268
41.7	450.229	448.958	429.509
41.75	452.504	446.139	430.556
41.8	450.356	445.595	428.606
41.85	448.16	445.67	429.588
41.9	449.255	444.118	428.744
41.95	449.721	444.719	430.391
42	449.831	444.92	429.671
42.05	450.726	446.596	429.409
42.1	450.012	447.713	428.162
42.15	449.641	447.246	427.961
42.2	449.525	445.659	428.63
42.25	448.495	448.581	429.642
42.3	450.339	452.083	427.779
42.35	451.082	447.537	430.189
42.4	450.147	448.291	429.086
42.45	451.23	447.854	430.113
42.5	451.589	449.925	428.718
42.55	448.107	448.707	428.726
42.6	448.675	446.963	429.396
42.65	447.362	448.208	429.024
42.7	448.475	449.758	428.767
42.75	449.852	448.289	429.623
42.8	448.749	450.184	429.81
42.85	449.37	449.231	428.584
42.9	450.425	449.695	429.274
42.95	449.977	447.811	428.75
43	450.11	447.73	428.676
43.05	451.177	446.584	427.689
43.1	452.156	447.744	428.138
43.15	451.465	449.827	429.337
43.2	453.578	449.521	429.764
43.25	453.895	450.826	427.45
43.3	453.081	451.684	428.363
43.35	451.733	449.151	427.291
43.4	450.305	449.768	429.294
43.45	450.458	449.238	430.828
43.5	451.462	448.92	430.547
43.55	450.771	451.707	427.358
43.6	451.063	451.453	427.022
43.65	450.262	449.29	428.951
43.7	452.889	450.302	428.439
43.75	452.231	450.342	428.925
43.8	451.248	450.67	429.404
43.85	450.046	449.963	429.716
43.9	449.184	453.866	427.316
43.95	449.136	452.12	428.463
44	448.204	451.833	431.681
44.05	449.841	451.506	428.602
44.1	448.651	448.096	429.312
44.15	448.462	447.576	427.367
44.2	449.612	448.709	429.659
44.25	451.344	448.927	428.149
44.3	450.773	448.545	428.807
44.35	449.693	450.3	429.559
44.4	450.339	451.038	428.759
44.45	450.861	450.223	427.17
44.5	449.638	451.465	429.089
44.55	450.844	451.458	431.001
44.6	450.641	451.315	430.011
44.65	450.175	449.907	428.94
44.7	448.729	451.783	427.601
44.75	450.228	451.009	430.066
44.8	448.34	449.147	428.289
44.85	447.733	447.653	429.022
44.9	449.674	450.184	428.832
44.95	450.216	451.711	431.376
45	450.402	451.685	429.525
45.05	451.191	451.076	428.998
45.1	449.683	449.714	430.795
45.15	450.368	452.484	431.233
45.2	450.733	454.905	427.701
45.25	450.559	453.646	428.076
45.3	449.552	453.564	429.259
45.35	450.734	456.548	430.949
45.4	450.404	453.39	431.818
45.45	449.904	451.523	427.516
45.5	449.013	450.057	429.726
45.55	449.368	453.909	429.54
45.6	452.378	449.259	427.762
45.65	451.401	453.44	427.97
45.7	450.573	450.681	427.634
45.75	450.88	450.262	427.256
45.8	451.544	449.962	428.42
45.85	452.582	448.834	429.344
45.9	450.888	453.096	429.056
45.95	449.678	449.977	428.802
46	448.035	450.888	427.445
46.05	448.932	451.61	427.159
46.1	446.69	452.364	427.586
46.15	450.565	453.949	429.845
46.2	449.529	452.528	430.903
46.25	450.908	450.67	429.89
46.3	449.658	451.183	429.122
46.35	449.439	451.309	429.005
46.4	449.543	448.819	430.505
46.45	449.338	452.475	428.14
46.5	450.45	453.621	427.327
46.55	452.646	452.13	428.399
46.6	449.641	456.192	428.787
46.65	447.655	456.716	426.047
46.7	449.275	453.986	428.427
46.75	451.017	454.155	430.807
46.8	450.35	454.234	428.454
46.85	450.348	453.698	428.43
46.9	449.466	453.53	426.278
46.95	449.644	454.691	427.864
47	450.311	458.045	428.801
47.05	451.229	456.585	427.676
47.1	450.521	457.285	428.397
47.15	450.102	455.745	427.936
47.2	450.93	455.802	428.169
47.25	448.413	455.247	428.104
47.3	449.973	456.751	428.974
47.35	446.86	454.539	429.657
47.4	447.642	452.635	429.391
47.45	447.279	451.532	428.699
47.5	448.23	453.333	428.237
47.55	448.792	455.096	428.397
47.6	450.888	455.522	428.885
47.65	450.488	457.131	430.384
47.7	448.899	457.558	429.08
47.75	450.89	458.026	430.326
47.8	449.788	456.539	429.476
47.85	449.93	455.637	429.291
47.9	451.267	458.963	428.827
47.95	449.973	460.241	429.378
48	448.369	458.444	430.423
48.05	450.833	458.844	428.872
48.1	448.63	454.243	430.009
48.15	449.469	456.844	428.983
48.2	449.768	457.746	428.412
48.25	448.943	454.969	430.257
48.3	448.597	455.036	428.791
48.35	449.623	457.332	427.609
48.4	451.724	457.293	428.167
48.45	451.122	459.549	427.454
48.5	451.078	458.495	427.953
48.55	451.735	459.806	426.294
48.6	451.894	458.642	427.778
48.65	449.661	460.313	429.604
48.7	447.197	460.277	427.866
48.75	448.049	458.011	427.202
48.8	450.907	455.553	427.853
48.85	449.92	456.702	428.864
48.9	449.662	456.851	427.975
48.95	450.947	457.071	428.532
49	452.217	458.884	428.85
49.05	450.874	458.417	429.369
49.1	446.176	455.473	429.727
49.15	448.746	456.957	427.368
49.2	448.956	457.569	427.316
49.25	450.553	456.69	427.07
49.3	448.806	456.342	426.301
49.35	449.012	459.576	427.332
49.4	450.238	458.27	425.929
49.45	449.045	459.399	427.529
49.5	447.912	459.496	428.21
49.55	448.867	458.5	427.724
49.6	448.349	457.834	428.578
49.65	447.216	460.762	426.547
49.7	446.805	460.379	429.194
49.75	448.073	460.357	426.598
49.8	448.316	460.657	429.8
49.85	445.801	460.711	429.966
49.9	446.201	460.713	429.404
49.95	448.548	459.033	428.347
50	445.908	461.027	428.908
50.05	448.602	460.949	428.687
50.1	450.904	458.77	430.694
50.15	448.547	459.404	430.661
50.2	450.689	461.539	428.517
50.25	449.146	459.082	427.951
50.3	449.79	456.676	427.396
50.35	449.068	457.951	427.058
50.4	450.59	456.32	427.804
50.45	449.193	457.249	427.728
50.5	448.846	457.617	429.524
50.55	450.596	456.185	426.721
50.6	450.495	459.417	427.888
50.65	446.595	459.465	429.188
50.7	449.012	456.782	427.744
50.75	450.249	458.232	426.608
50.8	450.371	456.299	429.05
50.85	451.559	458.173	426.434
50.9	450.13	457.193	428.766
50.95	447.564	456.579	427.174
51	448.618	460.179	428.624
51.05	448.869	459.454	426.414
51.1	447.994	460.497	428.202
51.15	448.385	458.967	425.861
51.2	450.214	458.25	428.561
51.25	447.888	459.624	427.71
51.3	447.763	461.1	426.122
51.35	447.716	459.582	427.951
51.4	446.835	460.164	429.809
51.45	447.541	463.598	427.953
51.5	448.088	458.973	427.033
51.55	447.48	458.792	427.056
51.6	447.466	460.515	428.73
51.65	447.738	460.523	428.232
51.7	446.596	460.878	426.249
51.75	447.434	455.897	427.649
51.8	446.571	456.949	428.824
51.85	448.706	457.108	428.681
51.9	449.502	456.834	428.206
51.95	448.471	457.676	427.883
52	446.804	458.088	427.738
52.05	448.845	459.912	428.554
52.1	448.058	457.552	428.733
52.15	450.898	455.973	427.601
52.2	447.959	456.708	428.615
52.25	448.897	456.501	426.547
52.3	449.017	460.752	428.026
52.35	446.217	460.208	425.88
52.4	446.818	460.365	427.039
52.45	447.325	458.327	425.028
52.5	447.262	455.089	427.216
52.55	447.218	459.856	427.687
52.6	451.041	455.873	428.922
52.65	450.023	454.656	426.215
52.7	449.717	458.942	427.958
52.75	446.549	458.016	428.836
52.8	448.056	457.449	426.357
52.85	447.086	456.316	425.934
52.9	450.244	458.274	428.585
52.95	446.827	454.333	426.892
53	448.416	456.856	425.586
53.05	449.861	454.763	427.357
53.1	447.755	459.896	426.152
53.15	447.743	461.401	428.417
53.2	448.405	455.384	428.358
53.25	448.742	455.315	427.272
53.3	447.27	455.8	426.631
53.35	448.435	459.757	426.208
53.4	445.981	458.341	425.631
53.45	446.648	458.324	428.793
53.5	448.121	456.466	427.471
53.55	448.298	459.853	427.339
53.6	448.66	456.749	426.714
53.65	448.637	457.042	425.27
53.7	448.554	453.67	427.742
53.75	447.974	456.037	426.177
53.8	448.092	456.611	426.766
53.85	447.681	457.455	427.578
53.9	447.562	456.692	428.038
53.95	446.888	457.858	427.413
54	447.312	459.4	426.886
54.05	447.758	457.718	426.784
54.1	448.741	461.228	426.6
54.15	447.157	458.869	427.13
54.2	446.374	459.651	427.289
54.25	445.61	462.064	426.16
54.3	447.446	460.491	428.817
54.35	446.478	464.684	427.141
54.4	446.023	458.717	426.467
54.45	446.581	459.156	426.583
54.5	444.121	459.564	426.753
54.55	445.136	460.145	427.808
54.6	445.399	460.642	425.349
54.65	448.698	460.21	427.613
54.7	446.867	462.805	427.581
54.75	448.628	460.396	427.88
54.8	445.833	460.219	425.093
54.85	448.304	459.634	426.379
54.9	447.266	460.522	427.191
54.95	448.51	462.148	427.259
55	446.319	461.276	425.766
55.05	447.582	459.079	427.947
55.1	447.409	458.743	426.807
55.15	447.881	458.939	425.302
55.2	447.557	459.167	425.744
55.25	449.752	456.633	424.859
55.3	446.379	456.432	426.796
55.35	447.973	458.757	426.354
55.4	448.056	459.895	425.676
55.45	447.057	459.329	426.298
55.5	446.754	457.798	425.229
55.55	448.251	460.544	427.787
55.6	446.346	457.085	426.812
55.65	448.746	458.881	427.645
55.7	450.376	459.516	426.632
55.75	447.834	458.121	426.927
55.8	446.889	459.242	427.864
55.85	446.715	463.219	424.879
55.9	448.039	460.069	426.344
55.95	447.898	462.228	426.98
56	447.317	458.979	425.103
56.05	446.788	459.841	429.828
56.1	446.23	459.607	426.463
56.15	447.44	461.269	425.262
56.2	446.249	462.282	426.219
56.25	448.628	460.581	426.352
56.3	448.076	462.413	426.712
56.35	446.47	462.529	426.688
56.4	448.962	460.124	426.41
56.45	448.391	461.807	429.393
56.5	448.88	460.581	427.135
56.55	450.165	461.97	428.48
56.6	448.495	460.849	427.429
56.65	448.975	457.886	428.297
56.7	449.46	459.284	427.379
56.75	449.723	459.292	424.513
56.8	449.247	453.91	426.309
56.85	449.91	457.252	429.162
56.9	448.801	458.712	427.836
56.95	447.742	457.483	424.845
57	448.998	458.436	427.848
57.05	449.538	460.001	425.824
57.1	449.531	458.26	426.947
57.15	448.939	458.341	425.023
57.2	448.591	457.885	425.865
57.25	450.433	455.565	426.748
57.3	448.046	454.842	424.703
57.35	447.161	453.762	425.675
57.4	447.595	454.278	424.34
57.45	448.032	455.854	428.054
57.5	446.793	459.403	425.511
57.55	447.361	457.626	426.356
57.6	445.294	458.003	425.146
57.65	447.293	457.761	425.714
57.7	444.951	456.614	427.088
57.75	447.003	456.319	425.998
57.8	449.498	457.408	426.722
57.85	448.041	457.552	427.207
57.9	446.895	454.566	426.065
57.95	446.489	453.5	423.974
58	446.039	457.126	425.828
58.05	444.681	456.983	425.176
58.1	445.673	456.566	427.865
58.15	447.563	455.955	427.267
58.2	445.858	459.277	426.861
58.25	447.811	455.81	424.596
58.3	449.076	455.446	424.763
58.35	448.233	457.857	425.285
58.4	448.728	460.291	426.33
58.45	447.111	459.956	424.694
58.5	446.918	460.863	425.008
58.55	447.028	459.674	424.721
58.6	446.992	463.595	425.766
58.65	448.128	460.467	426.31
58.7	447.611	460.19	424.611
58.75	448.23	458.819	424.466
58.8	449.823	458.63	424.111
58.85	447.769	462.105	426.087
58.9	449.273	458.674	425.311
58.95	446.108	459.874	423.834
59	445.776	458.774	425.541
59.05	448.767	459.166	427.463
59.1	445.433	461.622	427.991
59.15	447.195	462.14	427.532
59.2	448.083	461.534	425.191
59.25	447.524	465.013	425.636
59.3	446.176	459.794	425.995
59.35	446.685	462.498	425.458
59.4	445.922	461.15	426.75
59.45	447.055	459.843	424.083
59.5	447.404	456.245	426.188
59.55	446.654	460.266	426.693
59.6	449.434	456.652	425.756
59.65	447.031	460.141	424.072
59.7	449.417	457.823	425.171
59.75	448.509	461.929	427.958
59.8	448.231	461.669	424.993
59.85	450.451	461.482	424.509
59.9	449.378	459.492	423.981
59.95	448.29	461.1	424.458
60	449.295	462.689	423.948
60.05	447.187	462.224	424.206
60.1	447.417	460.693	422.86
60.15	450.223	464.34	424.102
60.2	449.173	465.694	427.461
60.25	450.447	462.011	425.274
60.3	448.515	463.367	424.035
60.35	449.247	461.461	426.504
60.4	449.331	462.593	427.359
60.45	450.759	463.677	427.355
60.5	449.365	464.386	425.166
60.55	448.486	464.454	423.353
60.6	449.78	463.673	424.157
60.65	450.083	466.274	423.82
60.7	449.745	466.286	425.536
60.75	450.027	461.877	424.954
60.8	448.745	465.335	427.382
60.85	449.604	463.312	425.877
60.9	448.47	466.072	423.533
60.95	446.763	465.303	423.487
61	446.916	463.259	423.619
61.05	447.138	461.654	425.034
61.1	448.989	461.466	423.015
61.15	449.658	462.369	425.458
61.2	447.368	464.07	423.025
61.25	449.799	464.673	426.37
61.3	447.307	465.112	424.096
61.35	448.304	461.967	425.932
61.4	449.007	459.715	426.055
61.45	446.694	461.925	425.533
61.5	447.886	459.892	425.118
61.55	450.105	462.68	424.631
61.6	449.445	463.084	424.211
61.65	448.02	461.542	422.678
61.7	448.402	461.406	424.585
61.75	450.417	464.782	424.682
61.8	448.518	461.835	425.776
61.85	446.22	459.52	424.134
61.9	446.75	462.014	424.955
61.95	447.968	460.099	426.051
62	447.052	461.103	425.219
62.05	449.259	461.927	425.894
62.1	447.804	460.066	424.659
62.15	448.516	460.347	425.223
62.2	447.628	461.518	424.413
62.25	448.046	460.164	423.932
62.3	446.03	458.3	423.973
62.35	446.398	461.277	422.904
62.4	447.536	460.556	423.014
62.45	447.459	460.998	423.169
62.5	448.678	459.285	423.899
62.55	446.853	461.19	424.565
62.6	447.901	461.506	424.321
62.65	448.14	460.537	422.114
62.7	448.205	459.371	425.495
62.75	448.416	462.114	426.417
62.8	450.614	460.843	423.38
62.85	448.733	463.855	424.764
62.9	448.201	462.529	424.453
62.95	448.897	462.446	426.398
63	448.207	462.096	423.163
63.05	446.6	464.58	426.119
63.1	449.483	461.698	422.621
63.15	449.031	461.523	421.612
63.2	449.828	461.452	422.595
63.25	448.583	459.297	423.23
63.3	449.352	458.123	422.866
63.35	448.993	458.336	426.302
63.4	449.635	459.807	423.633
63.45	449.181	460.979	422.77
63.5	451.726	459.882	423.729
63.55	448.514	457.619	424.671
63.6	447.804	460.406	426.249
63.65	447.59	461.981	422.172
63.7	447.351	461.451	424.061
63.75	446.365	462.616	424.039
63.8	448.806	462.984	423.809
63.85	448.452	462.639	423.348
63.9	450.776	462.275	424.334
63.95	448.618	463.166	424.306
64	448.326	462.118	423.472
64.05	446.56	463.466	423.625
64.1	450.616	463.54	424.818
64.15	450.508	463.882	424.529
64.2	448.667	463.009	424.092
64.25	449.635	466.852	421.392
64.3	447.427	463.548	425.02
64.35	449.325	463.503	425.689
64.4	447.426	462.361	425.267
64.45	446.062	462.184	426.044
64.5	448.875	460.767	424.13
64.55	450.452	464.24	424.095
64.6	449.073	461.297	424.854
64.65	450.805	462.39	424.878
64.7	446.794	461.285	424.628
64.75	447.365	460.177	425.746
64.8	449.81	464.748	426.203
64.85	446.747	460.638	424.774
64.9	447.515	461.236	426.044
64.95	447.806	463.797	425.619
65	447.005	464.105	425.033
65.05	446.03	463.802	426.68
65.1	447.19	463.869	426.947
65.15	449.082	463.43	426.69
65.2	446.978	463.455	425.255
65.25	446.209	463.171	423.961
65.3	448.362	463.898	425.295
65.35	448.475	461.159	425.211
65.4	450.103	462.359	426.662
65.45	449.957	465.686	424.838
65.5	448.901	462	423.329
65.55	447.429	465.278	423.973
65.6	448.414	464.981	424.98
65.65	448.842	464.959	425.823
65.7	450.216	464.809	422.55
65.75	447.231	465.29	423.325
65.8	448.557	464.219	424.907
65.85	448.668	464.246	428.344
65.9	449.273	463.984	425.664
65.95	448.641	462.177	426.961
66	450.509	461.174	426.758
66.05	449.243	458.96	426.28
66.1	452.386	461.56	423.232
66.15	449.594	461.813	425.582
66.2	448.763	460.385	424.74
66.25	448.48	465.15	422.682
66.3	448.068	461.179	424.092
66.35	449.681	460.575	424.245
66.4	447.086	459.97	424.922
66.45	448.676	460.84	424.62
66.5	447.932	460.62	424.099
66.55	448.93	462.143	423.668
66.6	448.798	459.897	424.455
66.65	448.53	463.414	425.871
66.7	448.012	463.211	425.078
66.75	448.866	466.352	424.037
66.8	449.783	461.989	423.614
66.85	448.81	462.607	423.948
66.9	447.58	462.914	423.332
66.95	447.771	462.816	424.851
67	448.866	461.586	424.438
67.05	449.389	460.722	424.396
67.1	451.542	457.368	423.135
67.15	448.3	459.401	423.544
67.2	450.523	459.626	424.14
67.25	449.629	462.31	425.111
67.3	451.477	460.419	423.987
67.35	449.846	461.989	425.005
67.4	449.352	459.962	425.53
67.45	446.627	462.344	424.973
67.5	448.437	460.616	423.806
67.55	448.51	462.69	424.503
67.6	449.986	461.17	424.829
67.65	449.452	460.905	425.795
67.7	448.279	462.744	427.536
67.75	449.674	463.263	422.971
67.8	449.373	460.516	425.221
67.85	449.211	460.082	425.641
67.9	448.846	462.233	425.273
67.95	446.266	465.329	425.215
68	448.203	461.705	423.95
68.05	447.584	465.769	422.404
68.1	447.444	465.333	423.896
68.15	448.883	462.26	423.925
68.2	452.018	466.19	423.315
68.25	447.719	464.17	424.878
68.3	448.958	465.811	425.936
68.35	451.173	463.349	423.826
68.4	450.319	463.931	424.38
68.45	449.954	463.927	423.745
68.5	449.007	464.967	425.462
68.55	452.136	462.062	426.843
68.6	448.565	462.192	424.302
68.65	448.461	462.593	425.833
68.7	448.223	463.262	425.863
68.75	450.042	462.664	424.061
68.8	447.95	464.585	422.892
68.85	450.301	464.552	426.173
68.9	449.705	459.881	426.206
68.95	449.438	459.963	426.441
69	447.545	462.249	425.817
69.05	450.308	459.183	424.415
69.1	448.085	457.063	423.688
69.15	449.321	460.81	425.527
69.2	449.298	460.525	423.473
69.25	447.434	463.577	422.676
69.3	450.673	459.598	423.609
69.35	449.981	460.03	423.84
69.4	450.961	460.579	422.093
69.45	451.367	460.053	423.287
69.5	448.123	458.594	423.02
69.55	449.482	459.689	422.817
69.6	451.31	459.655	421.079
69.65	449.636	459.876	424.867
69.7	451.394	460.306	425.35
69.75	449.093	462.437	424.229
69.8	449.096	461.926	422.863
69.85	451.085	462.026	425.053
69.9	452.719	457.997	423.422
69.95	451.292	461.43	422.348
70	449.736	460.363	424.821
70.05	450.694	461.909	423.27
70.1	448.956	462.46	424.039
70.15	451.092	461.278	423.713
70.2	448.862	462.122	423.488
70.25	449.704	460.112	422.156
70.3	449.195	460.595	422.216
70.35	450.288	461.802	423.056
70.4	451.252	461.476	424.466
70.45	448.801	462.123	422.38
70.5	449.33	462.454	422.851
70.55	451.918	460.935	422.094
70.6	450.363	461.408	423.096
70.65	450.53	461.917	423.244
70.7	450.597	462.601	423.779
70.75	449.516	459.781	421.661
70.8	453.485	459.492	424.051
70.85	451.157	460.605	423.549
70.9	451.141	462.461	425.029
70.95	451.027	462.697	423.126
71	451.535	459.834	421.616
71.05	453.068	463.611	422.38
71.1	451.339	459.57	423.64
71.15	448.794	460.414	422.582
71.2	450.565	462.196	421.543
71.25	450.902	461.441	423.397
71.3	449.999	460.9	423.38
71.35	450.226	462.172	423.544
71.4	449.033	460.997	422.775
71.45	449.179	460.877	423.56
71.5	447.47	462.116	425.523
71.55	447.597	461.434	423.194
71.6	450.141	460.187	423.969
71.65	448.401	462.438	422.243
71.7	446.899	461.949	422.978
71.75	446.367	459.286	424.62
71.8	448.791	461.137	421.241
71.85	449.113	463.416	422.676
71.9	446.11	462.402	423.636
71.95	449.245	462.729	422.854
72	449.569	461.521	423.063
72.05	447.921	461.733	423.867
72.1	448.121	465.079	426.9
72.15	447.365	460.661	424.47
72.2	444.749	459.684	425.144
72.25	446.507	459.52	424.999
72.3	449.806	459.972	423.448
72.35	448.325	459.076	424.466
72.4	448.45	462.609	421.375
72.45	449.592	463.942	422.811
72.5	448.587	462.726	423.309
72.55	448.523	459.206	420.867
72.6	450.557	458.983	423.589
72.65	451.015	457.234	422.311
72.7	448.881	457.697	421.643
72.75	449.67	460.23	422.032
72.8	447.196	459.925	423.357
72.85	447.44	462.448	422.762
72.9	448.107	460.884	422.89
72.95	449.355	461.456	424.156
73	445.613	456.491	425.072
73.05	447.028	460.575	423.602
73.1	449.129	457.253	422.672
73.15	447.693	460.382	423.74
73.2	449.981	456.63	422.54
73.25	446.834	454.994	423.233
73.3	448.482	459.604	423.703
73.35	450.019	461.372	423.532
73.4	448.469	459.141	423.674
73.45	449.236	459.366	422.656
73.5	450.973	458.431	423.573
73.55	452.421	461.037	422.883
73.6	450.13	460.752	423.994
73.65	448.565	464.526	424.432
73.7	450.628	461.192	423.364
73.75	447.438	459.638	423.901
73.8	449.433	464.095	423.958
73.85	447.929	461.245	421.992
73.9	448.055	461.212	425.359
73.95	448.181	462.067	424.101
74	446.985	461.713	424.607
74.05	448.56	460.459	424.255
74.1	449.469	459.224	424.266
74.15	445.782	459.747	424.022
74.2	447.204	459.315	423.155
74.25	450.369	456.2	424.857
74.3	449.749	458.752	424.423
74.35	449.816	455.188	424.096
74.4	448.182	459.832	423.231
74.45	447.822	461.402	423.898
74.5	449.71	458.979	426.416
74.55	448.679	459.591	425.887
74.6	449.014	462.809	425.621
74.65	450.565	461.592	424.716
74.7	447.34	462.133	425.097
74.75	448.237	459.596	423.824
74.8	451.517	459.826	423.774
74.85	448.692	461.84	423.538
74.9	448.53	461.668	425.476
74.95	448.736	460.047	420.865
75	446.558	462.031	422.031
75.05	450.689	462.066	423.594
75.1	448.638	458.722	424.763
75.15	449.656	456.368	422.767
75.2	449.643	459.024	425.287
75.25	450.402	460.102	425.371
75.3	449.41	460.999	424.355
75.35	451.092	455.906	424.258
75.4	448.986	458.709	423.149
75.45	450.439	462.064	422.824
75.5	450.261	462.04	422.738
75.55	449.176	460.423	423.813
75.6	451.574	464.074	423.193
75.65	449.54	460.646	423.761
75.7	449.304	460.243	424.759
75.75	447.975	462.823	422.353
75.8	448.176	460.951	422.994
75.85	450.884	464.788	423.479
75.9	448.494	461.58	424.538
75.95	447.972	458.8	423.888
76	447.868	457.26	423.711
76.05	449.915	457.575	424.278
76.1	448.704	460.369	424.586
76.15	450.475	459.442	424.532
76.2	450.845	462.648	424.777
76.25	448.194	461.022	424.164
76.3	451.402	462.439	424.344
76.35	451.781	461.2	422.967
76.4	449.209	460.087	425.203
76.45	447.688	463.504	423.229
76.5	448.281	461.594	423.188
76.55	447.294	463.324	424.848
76.6	445.202	459.791	424
76.65	450.488	460.713	423.175
76.7	449.6	460.137	425.753
76.75	448.646	463.017	424.734
76.8	449.997	460.366	424.811
76.85	450.656	459.303	426.897
76.9	448.99	461.198	424.664
76.95	445.911	459.689	425.414
77	447.852	463.889	425.238
77.05	450.839	465.747	424.878
77.1	451.106	462.839	423.701
77.15	450.383	459.015	424.324
77.2	448.721	459.709	423.757
77.25	448.566	460.934	423.966
77.3	449.546	460.97	423.344
77.35	447.711	460.961	423.071
77.4	447.395	461.944	421.935
77.45	450.685	459.778	423.065
77.5	448.502	458.127	423.695
77.55	448.953	458.391	422.782
77.6	449.801	457.831	421.96
77.65	450.114	460.047	423.537
77.7	448.589	458.462	422.974
77.75	450.318	458.994	422.585
77.8	448.909	461.59	422.916
77.85	450.164	459.477	422.035
77.9	448.16	461.233	424.641
77.95	449.345	461.927	423.328
78	445.836	459.575	423.383
78.05	449.222	458.316	424.565
78.1	450.208	458.464	424.612
78.15	447.224	460.414	425.515
78.2	448.255	462.432	421.449
78.25	449.099	461.956	422.208
78.3	447.7	460.316	421.311
78.35	449.435	456.908	423.017
78.4	450.415	458.455	423.073
78.45	448.499	461.929	423.698
78.5	448.405	462.112	423.691
78.55	449.309	461.392	424.13
78.6	445.627	461.082	423.076
78.65	447.856	457.714	425.11
78.7	450.925	459.279	422.395
78.75	450.987	458.683	421.872
78.8	449.709	460.716	423.238
78.85	451.367	460.537	422.832
78.9	449.736	461.122	423.742
78.95	452.45	460.827	421.91
79	451.85	459.062	422.292
79.05	452.698	460.555	422.938
79.1	453.3	459.493	421.968
79.15	450.142	461.803	421.984
79.2	450.127	463.103	423.229
79.25	452.7	460.057	422.589
79.3	449.528	462.502	423.44
79.35	448.68	460.833	421.977
79.4	449.387	462.474	421.302
79.45	450.114	462.314	423.438
79.5	450.724	464.108	421.152
79.55	452.721	461.416	424.339
79.6	450.295	463.12	423.837
79.65	451.211	465.527	423.915
79.7	449.628	462.243	423.815
79.75	450.552	461.436	422.999
79.8	448.36	463.823	422.736
79.85	448.855	464.066	425.011
79.9	449.567	464.598	425.092
79.95	451.229	464.495	423.356
80	448.557	461.445	422.885
80.05	447.838	464.58	423.588
80.1	451.511	464.165	423.764
80.15	453.571	467.234	423.284
80.2	448.973	466.277	423.422
80.25	448.334	463.893	422.116
80.3	449.543	467.647	422.102
80.35	450.623	464.128	423.612
80.4	451.039	461.221	424.638
80.45	452.143	462.422	422.687
80.5	450.696	459.07	424.755
80.55	448.999	462.143	425.365
80.6	448.136	462.514	424.368
80.65	447.978	461.849	424.38
80.7	448.948	464.292	421.68
80.75	447.286	461.669	421.683
80.8	448.865	461.365	425.004
80.85	446.492	462.226	424.781
80.9	447.562	461.903	421.854
80.95	451.523	460.541	424.395
81	450.004	459.081	424.139
81.05	449.834	463.312	423.808
81.1	450.023	461.04	423.173
81.15	447.972	462.538	424.226
81.2	449.543	461.505	426.361
81.25	447.762	462.823	423.438
81.3	447.545	464.529	422.839
81.35	447.344	463.358	424.211
81.4	451.008	467.648	424.908
81.45	447.697	464.719	423.669
81.5	450.213	463.726	424.548
81.55	448.155	465.836	425.648
81.6	448.599	460.025	424.847
81.65	451.597	464.483	424.745
81.7	452.7	461.597	423.23
81.75	450.85	459.912	423.719
81.8	447.87	459.013	422.856
81.85	446.832	459.286	423.115
81.9	448.612	459.591	422.798
81.95	451.105	461.832	422.755
82	449.425	462.508	424.195
82.05	448.51	464.463	423.966
82.1	447.822	464.333	423.303
82.15	449.465	464.031	423.001
82.2	447.469	462.977	424.26
82.25	447.788	460.33	423.61
82.3	449.069	462.174	423.062
82.35	448.753	466.237	422.838
82.4	447.322	467.824	421.835
82.45	448.679	463.657	423.706
82.5	447	463.349	422.116
82.55	445.899	467.225	422.806
82.6	448.77	464.367	424.19
82.65	448.724	466.555	424.963
82.7	446.383	464.295	422.366
82.75	447.547	467.295	424.308
82.8	449.812	467.911	423.809
82.85	451.858	467.581	424.601
82.9	448.259	465.753	424.073
82.95	448.897	463.772	423.615
83	447.627	465.62	422.168
83.05	451.079	463.529	422.426
83.1	452.354	462.828	422.342
83.15	449.088	463.702	422.484
83.2	451.235	464.503	422.432
83.25	449.822	465.702	423.603
83.3	451.538	461.089	424.833
83.35	449.328	464.772	424.689
83.4	447.898	466.065	423.854
83.45	449.642	463.78	424.785
83.5	451.345	464.029	425.092
83.55	453.198	462.652	424.596
83.6	451.89	459.004	423.52
83.65	450.483	463.401	423.354
83.7	448.779	464.881	421.32
83.75	449.989	465.032	422.132
83.8	450.656	464.399	421.829
83.85	450.399	459.375	424.945
83.9	450.739	464.677	423.114
83.95	449.653	460.628	424.575
84	451.762	464.86	425.321
84.05	451.054	464.954	424.748
84.1	451.054	462.998	422.59
84.15	451.36	461.007	423.3
84.2	449.932	461.175	422.75
84.25	450.677	461.417	424.652
84.3	451.983	457.351	422.233
84.35	452.874	461.118	422.94
84.4	451.531	463.129	422.996
84.45	451.968	463.643	423.715
84.5	451.144	461.783	424.146
84.55	449.789	463.934	423.856
84.6	448.531	461.522	423.146
84.65	452.218	462.002	425.185
84.7	450.624	466	426.646
84.75	450.737	465.392	423.389
84.8	451.399	462.173	424.144
84.85	449.68	467.758	423.03
84.9	451.529	466.737	421
84.95	452.212	466.846	423.502
85	450.985	463.668	422.648
85.05	449.864	464.756	424.286
85.1	453.015	464.765	422.091
85.15	449.956	462.921	423.056
85.2	449.974	462.793	424.688
85.25	449.779	461.105	423.452
85.3	447.681	462.828	424.189
85.35	450.888	463.448	422.222
85.4	452.075	461.26	424.609
85.45	450.81	461.032	423.271
85.5	452.622	462.247	422.619
85.55	449.171	461.612	422.932
85.6	447.853	465.562	422.789
85.65	447.76	462.455	422.541
85.7	447.321	464.906	424.62
85.75	451.799	464.778	424.042
85.8	450.792	464.168	426.177
85.85	450.221	463.148	423.885
85.9	450.017	464.262	424.352
85.95	451.182	464.268	422.726
86	450.997	462.814	424.235
86.05	449.805	464.104	424.613
86.1	449.179	464.759	424.133
86.15	447.956	464.389	423.205
86.2	451.506	462.084	423.848
86.25	450.8	464.115	425.141
86.3	451.323	463.198	424.291
86.35	450.43	462.717	424.579
86.4	449.657	464.98	425.114
86.45	452.436	461.496	422.938
86.5	451.937	466.628	423.666
86.55	451.723	464.319	423.621
86.6	451.49	463.927	423.14
86.65	451.454	468.598	424.259
86.7	451.257	466.99	422.526
86.75	448.983	463.106	425.234
86.8	454.141	465.421	422.809
86.85	451.048	461.404	423.813
86.9	450.875	463.059	423.952
86.95	449.911	463.215	423.345
87	449.5	462.545	426.19
87.05	451.688	466.48	423.033
87.1	448.922	465.186	423.694
87.15	448.175	465.378	424.946
87.2	450.484	465.188	423.211
87.25	450.398	464.657	424.437
87.3	449.905	463.235	425.286
87.35	448.719	463.791	424.041
87.4	447.649	462.879	423.483
87.45	448.735	465.033	426.465
87.5	451.095	468.481	424.709
87.55	448.578	466.223	423.035
87.6	449.586	461.521	421.684
87.65	450.84	468.005	422.823
87.7	450.396	467.721	422.177
87.75	451.875	469.054	423.633
87.8	451.712	465.474	423.693
87.85	450.598	468.06	424.663
87.9	447.915	468.139	424.942
87.95	448.948	466.366	424.539
88	447.476	470.375	421.129
88.05	450.325	466.903	424.191
88.1	449.692	466.614	423.611
88.15	450.243	465.739	422.022
88.2	451.578	465.423	422.869
88.25	450.554	463.118	423.146
88.3	450.205	464.112	422.331
88.35	449.808	467.859	423.186
88.4	447.46	464.699	422.717
88.45	448.49	466.725	422.968
88.5	450.224	468.417	423.863
88.55	449.361	466.26	424.245
88.6	444.962	464.673	423.642
88.65	447.297	466.124	424.367
88.7	447.499	464.988	421.646
88.75	454.241	467.707	421.965
88.8	451.463	469.622	423.418
88.85	450.582	463.975	423.013
88.9	452.015	465.469	423.482
88.95	449.877	463.723	423.941
89	450.867	463.766	425.221
89.05	451.846	465.516	425.381
89.1	450.573	463.855	424.084
89.15	448.413	464.191	424.841
89.2	449.222	460.635	423.76
89.25	449.817	462.449	424.747
89.3	449.047	462.823	422.856
89.35	447.017	466.385	424.043
89.4	448.487	465.821	423.247
89.45	447.746	465.419	424.362
89.5	449.976	463.921	421.35
89.55	452.41	460.479	425.182
89.6	453.064	462.798	425.304
89.65	450.445	465.052	423.72
89.7	449.882	460.654	421.264
89.75	449.846	464.845	424.123
89.8	448.802	462.437	424.486
89.85	450.36	459.886	424.204
89.9	447.111	461.878	424.043
89.95	447.366	466.833	424.03
90	450.688	465	425.271
90.05	449.2	463.134	423.53
90.1	450.931	465.431	424.59
90.15	448.768	465.889	425.308
90.2	450.81	467.204	424.012
90.25	451.669	465.596	421.566
90.3	448.562	462.798	423.502
90.35	448.633	461.944	422.757
90.4	450.582	461.969	423.919
90.45	449.544	464.103	424.044
90.5	450.784	463.533	423.871
90.55	449.941	465.88	422.83
90.6	450.707	462.597	423.069
90.65	449.218	461.576	425.689
90.7	447.414	462.056	424.224
90.75	450.561	463.439	425.262
90.8	448.926	462.648	424.727
90.85	449.85	462.171	423.27
90.9	449.392	463.97	424.267
90.95	449.727	466.737	424.783
91	449.579	463.383	423.762
91.05	451.463	462.764	423.83
91.1	450.453	467.646	425.079
91.15	451.651	465.358	422.191
91.2	449.609	465.853	426.623
91.25	447.956	466.358	425.039
91.3	449.748	464.869	421.952
91.35	449.786	466.606	423.396
91.4	449.888	468.948	423.584
91.45	449.18	467.573	422.588
91.5	449.162	464.326	423.745
91.55	450.577	468.339	424.017
91.6	447.728	465.257	423.607
91.65	448.314	467.636	422.437
91.7	447.947	465.604	424.712
91.75	450.638	463.16	424.345
91.8	449.81	461.01	424.52
91.85	449.184	463.482	423.003
91.9	449.988	461.81	422.181
91.95	447.997	460.639	422.885
92	448.556	463.688	424.533
92.05	449.551	465.734	425.482
92.1	449.757	464.7	424.022
92.15	449.342	463.045	422.377
92.2	450.558	463.168	423.848
92.25	448.228	459.691	425.156
92.3	447.56	463.32	423.108
92.35	447.631	461.536	422.658
92.4	447.456	459.751	423.267
92.45	450.597	459.615	422.633
92.5	452.748	456.842	422.784
92.55	449.68	456.625	423.115
92.6	450.658	458.671	424.768
92.65	450.72	458.964	423.215
92.7	448.061	458.192	421.72
92.75	449.561	462.491	424.557
92.8	449.379	460.807	425.213
92.85	449.778	461.794	426.47
92.9	451.163	459.342	423.875
92.95	449.291	458.701	424.853
93	448.781	459.122	424.412
93.05	450.59	457.479	424.912
93.1	451.578	460.206	424.035
93.15	449.621	457.473	424.691
93.2	449.715	456.042	423.847
93.25	450.633	457.418	423.713
93.3	449.358	456.759	420.548
93.35	451.441	459.107	420.627
93.4	449.749	458.968	423.455
93.45	450.658	457.724	422.729
93.5	448.668	459.863	422.961
93.55	449.348	459.995	422.405
93.6	450.228	459.097	423.086
93.65	449.481	461.826	424.18
93.7	449.31	457.447	425.012
93.75	450.926	458.874	422.597
93.8	450.859	458.078	424.402
93.85	450.159	460.918	422.05
93.9	451.965	456.61	425.284
93.95	450.542	458.238	426.207
94	451.461	458.665	423.931
94.05	448.314	458.946	423.505
94.1	449.965	459.544	424.358
94.15	449.945	460.339	425.883
94.2	448.881	459.524	423.552
94.25	449.991	459.799	422.766
94.3	450.136	459.894	422.727
94.35	449.421	459.203	424.671
94.4	449.121	458.374	425.284
94.45	448.626	457.293	424.97
94.5	451.612	457.124	425.308
94.55	448.552	458.375	424.825
94.6	449.245	456.8	424.98
94.65	451.382	460.827	422.995
94.7	450.192	461.32	424.99
94.75	451.711	464.361	422.288
94.8	451.945	461.296	422.771
94.85	450.604	461.488	425.186
94.9	451.753	462.01	422.034
94.95	450.331	459.207	423.583
95	450.021	459.237	423.164
95.05	450.226	462.749	424.841
95.1	449.07	461.095	423.819
95.15	448.969	458.54	423.523
95.2	447.643	457.208	424.078
95.25	451.613	455.562	424.189
95.3	450.203	459.118	424.926
95.35	448.467	459.2	424.336
95.4	451.453	459.205	423.538
95.45	451.048	460.425	422.451
95.5	451.239	461.623	422.478
95.55	449.96	456.768	423.751
95.6	449.801	457.723	423.944
95.65	450.231	458.127	424.853
95.7	448.75	458.375	424.152
95.75	449.309	458.221	425.915
95.8	451.95	460.64	424.552
95.85	449.803	458.167	423.141
95.9	448.894	459.989	423.81
95.95	449.212	461.692	424.446
96	451.142	463.615	423.6
96.05	450.12	458.128	424.635
96.1	450.752	460.345	425.108
96.15	448.425	460.731	423.643
96.2	449.662	460.461	422.259
96.25	449.95	461.577	424.541
96.3	451.994	461.626	422.066
96.35	454.037	462.948	422.488
96.4	451.849	464.218	422.916
96.45	450.957	459.496	422.93
96.5	450.956	459.048	423.87
96.55	453.175	459.635	423.216
96.6	451.099	461.156	422.773
96.65	451.175	463.517	425.357
96.7	449.693	464.749	424.999
96.75	450.272	463.282	422.933
96.8	451.715	460.493	422.655
96.85	451.924	460.402	421.389
96.9	449.104	463.857	422.901
96.95	450.148	461.828	423.871
97	449.75	462.082	424.732
97.05	450.025	464.074	425.116
97.1	451.273	459.676	424.789
97.15	452.619	459.969	422.442
97.2	452.764	460.212	423.901
97.25	450.83	460.388	423.789
97.3	450.871	460.004	423.976
97.35	451.532	459.595	422.505
97.4	450.697	461.249	424.875
97.45	449.873	458.696	423.566
97.5	449.451	461.506	423.51
97.55	451.422	459.779	421.609
97.6	450.499	462.444	422.799
97.65	451.485	458.204	423.631
97.7	450.823	461.578	423.674
97.75	449.497	460.311	423.69
97.8	449.58	457.594	423.382
97.85	451.791	460.414	423.126
97.9	452.095	456.545	422.403
97.95	449.909	458.337	424.713
98	450.983	458.778	424.115
98.05	446.773	459.086	425.055
98.1	448.4	462.058	422.917
98.15	447.18	461.868	424.167
98.2	447.1	463.151	425.067
98.25	448.402	459.853	423.855
98.3	450.22	459.796	423.851
98.35	450.169	463.012	425.139
98.4	450.193	461.905	424.763
98.45	452.348	462.352	426.007
98.5	452.162	464.587	424.059
98.55	451.271	461.738	424.984
98.6	449.488	462.4	424.82
98.65	451.401	461.824	426.969
98.7	450.205	460.012	424.983
98.75	449.539	462.452	422.705
98.8	449.002	460.633	424.259
98.85	449.057	465.576	424.329
98.9	451.534	461.874	423.32
98.95	452.98	461.694	424.832
99	453.257	460.69	423.029
99.05	450.118	465.263	422.013
99.1	451.338	465.531	420.058
99.15	448.294	463.763	422.323
99.2	449.973	463.851	422.359
99.25	451.56	462.876	424.421
99.3	452.037	465.15	423.39
99.35	451.231	462.961	423.72
99.4	451.315	462.944	424.877
99.45	450.428	463.061	423.166
99.5	452.166	465.38	423.143
99.55	451.507	463.502	422.494
99.6	449.802	467.756	422.073
99.65	450.176	466.078	422.979
99.7	450.674	462.043	424.246
99.75	449.767	462.637	425.388
99.8	450.859	465.079	425.431
99.85	450.216	466.125	426.247
[truncated: 4,000 more rows]

## Sheet: Fig 1C
Coverglass	Mock	PTHR cells
0.000396	0.001585	0.001896
0.000348	0.001669	0.001675
0.000611	0.001476	0.00139
0.000628	0.001658	0.001374
0.000481	0.001926	0.003643
0.000505	0.001409	0.002178
0.000576	0.001327	0.001507
0.000497		0.001667
0.000757		0.001617
0.000681		0.001741
0.000535		0.001601
0.000533
0.000529
0.000513
0.000779
0.000613
0.000653
0.000677
0.000624
0.000665
0.000737
0.000692
0.000732

## Sheet: Fig 2C
PTHTMR diffusion
	Bottom PM	Upper PM
	0.001825	0.001303
	0.001852	0.00122
	0.001628	0.001325
	0.001597	0.001285
	0.001824	0.000843
	0.002106	0.001485
	0.001633	0.001785
	0.001943	0.001174
	0.001857	0.001122
	0.001967	0.003401
	0.001576	0.001299
		0.002578
		0.003591
		0.001406
		0.004145
		0.000884
		0.001639
		0.002464

## Sheet: Fig 2D
PTHTMR diffusion
	HEK293	MC3T3	RPTEC
	0.001825	0.001941	0.001885
	0.001852	0.001994	0.002135
	0.001628	0.002474	0.001742
	0.001597	0.002067	0.001807
	0.001824	0.001625	0.002202
	0.002106	0.002068	0.002172
	0.001633	0.002092	0.001538
	0.001943	0.002842	0.001647
	0.001857	0.001886	0.00208
	0.001967	0.001774	0.001722
	0.001576	0.00169	0.002485
		0.003435	0.001297
		0.00149	0.001736
		0.001745	0.001858
		0.001664	0.001307
		0.00159	0.001275
		0.001759	0.001483
		0.001369	0.001928
			0.001354

## Sheet: Fig 2E
	PTHfluo	PTHTMR
	0.0015	0.001896
	0.01362	0.001675
	0.003189	0.00139
	0.002302	0.001374
	0.002113	0.003643
	0.005914	0.002178
	0.00136	0.001507
	0.002014	0.001667
	0.000957	0.001617
		0.001741
		0.001601

## Sheet: Fig 2F
PTHRiRFP diffusion
Basal	PTHfluo
0.05377	0.0638453
0.1343	0.0350745
0.07026	0.0613403
0.07672	0.0569469
0.07781	0.0457322
0.06996	0.0618675
0.07651	0.0606277
0.0515	0.0330159
0.08742	0.025014

## Sheet: Fig 2H
	FRAP-TIRF																FRAP- confocal															PTHTMR TIRF	PTH confocal
Time (s)																Time (s)																0.11114	0.157643
30	1	1	1	1	1	1	1	1	1	1	1	1	1			0	0.896885	0.86485	0.830334	0.901711	0.637178	0.747868	0.883596	0.739874	0.931952	0.820482	0.869411	0.8905				0.12927	0.272638
32	0	0	0	0	0	0	0.000454731	0	0.000136891	0.000785237	0	0	0			0.26	0.976796	0.919959	0.902072	0.913661	0.598806	0.878821	0.928058	0.880165	0.913306	0.866089	0.873177	0.937011				0.302122	0.0229931
34	0.00310693	0.0164902	0.00488959	0.00802269	0.00105317	0.00196325	0	0.00755309	0	0	0.00338614	0.00160452	0.00189321			0.52	1	0.920363	0.77324	0.958406	0.828486	0.843189	0.983338	0.938054	0.932461	0.902461	0.931859	0.897922				0.401609	0.0804859
36	0.00273148	0.0086949	0.014507	0.00608093	0.010812	0.0044264	0.010851	0.0165324	0.00222992	0.00597665	0.0116303	0.0145747	0.00782809			0.78	0.994901	0.929275	0.826046	0.938676	0.520292	0.925199	0.854198	0.736513	0.862761	0.87836	0.798161	0.811836				0.139723	0.323681
38	0.0136436	0.0351799	0.0149553	0.0560736	0.00364995	0.00562253	0.0246559	0.0250927	0.00340979	0.0157723	0.0176142	0.000626399	0.0112133			1.04	0.978273	0.936493	0.892991	0.931477	0.772863	0.891231	0.863677	0.822507	0.932442	0.848061	0.872695	0.868405				0.246267	0.251459
40	0.0240529	0.0208419	0.0259228	0.0735738	0.0121657	0.0131011	0.0419906	0.0369062	0.00627419	0.0241955	0.0309375	0.00351051	0.0154612			1.3	0.853313	1	0.784025	0.95654	0.622802	0.953276	0.895839	0.78542	0.894515	0.971725	0.946135	0.902765				0.255042	0.182322
42	0.0163131	0.0267088	0.0365717	0.0325716	0.0140664	0.0151207	0.0481768	0.042958	0.00838895	0.0301396	0.0401402	0.0124744	0.0207887			1.56	0.962427	0.949121	0.811304	0.986402	0.658299	0.844159	0.915264	0.811729	0.8421	0.804162	0.887453	0.84631				0.0536099	0.266321
44	0.0149732	0.0156723	0.0360846	0.0459266	0.0183695	0.016055	0.0534195	0.0512348	0.00917064	0.0378358	0.0158162	0.0155829	0.0250033			1.82	0.812589	0.989016	0.792698	0.923284	0.746544	0.87695	0.898921	0.875703	0.875524	0.832753	0.981213	0.957702				0.209747	0.127263
46	0.00718864	0.0238464	0.0397083	0.0904288	0.012107	0.0184855	0.0635107	0.0597142	0.0120524	0.0440804	0.0195625	0.0186245	0.0255809			2.08	0.866222	0.868929	0.869985	0.94762	0.521066	0.849081	0.930327	0.777076	0.900942	0.88127	0.956733	0.983809				0.153888	0.362414
48	0.0126172	0.0188533	0.0494757	0.0820043	0.014862	0.0254368	0.0703203	0.0662047	0.0133915	0.0512338	0.0324434	0.01362	0.0295938			2.34	0.889594	0.942791	0.76371	0.944905	0.454274	0.968111	0.968653	0.705569	0.879337	0.853691	0.940355	0.885886				0.221983	0.0821068
50	0.0212318	0.00881112	0.0533473	0.0893088	0.0127759	0.023619	0.0744925	0.0721785	0.0155975	0.0556003	0.0406422	0.0143569	0.0327103			2.6	0.953366	0.941237	0.896709	0.920375	0.536879	0.93338	0.890546	0.876282	0.904882	0.960276	0.88176	0.807193				0.245518	0.131115
52	0.0150524	0.0213886	0.0660862	0.121132	0.0058128	0.0251532	0.0766126	0.0783273	0.0161527	0.0564205	0.0726715	0.0280506	0.0376518			2.86	0.903617	0.905056	0.88936	0.93664	0.667146	0.859203	0.946582	0.85826	0.884203	0.801885	0.936983	0.818713
54	0.0197369	0.0167011	0.0696358	0.160168	0.00859263	0.0321682	0.073871	0.0847595	0.018394	0.0560314	0.0702213	0.0249086	0.0424891			3.12	0.88864	0.946454	0.803989	0.984487	0.487559	0.767834	0.862805	0.856348	0.937599	0.89721	0.91859	0.893251
56	0.0269703	0.0442493	0.0695566	0.176883	0.0144529	0.0347368	0.0765539	0.0922645	0.0213638	0.0690682	0.0759102	0.0316482	0.0459701			3.38	0.816319	0.937397	0.90437	0.984002	0.747982	0.917158	1	0.809005	0.897075	0.779366	0.859952	0.923026
58	0.0311726	0.0393853	0.0743771	0.169944	0.0239495	0.0320301	0.0832403	0.0976546	0.0243314	0.0709369	0.0734769	0.032298	0.0495914			3.64	0.894481	0.97898	0.978318	0.890755	0.806812	0.871265	0.84844	0.860404	1	1	0.927436	0.832354
60	0.0420572	0.031702	0.079024	0.229773	0.0218681	0.0347914	0.0939928	0.102862	0.0243873	0.0750705	0.0725978	0.0282047	0.0503459			3.9	0.861577	0.904088	1	1	0.801283	0.864749	0.934543	0.816596	0.867154	0.931305	0.948456	0.900072
62	0.0530761	0.0406078	0.0795886	0.208054	0.0302934	0.0373672	0.100645	0.11029	0.0269725	0.0867698	0.0761739	0.0289852	0.0554463			4.16	0.9562	0.938296	0.824912	0.885011	0.610196	0.879237	0.89613	0.799907	0.874526	0.801758	0.912809	0.915203
64	0.0443822	0.0405303	0.088402	0.216929	0.031437	0.0378162	0.106642	0.114924	0.028858	0.0986812	0.0752749	0.0364651	0.0590935			4.42	0.881678	0.942478	0.949987	0.907844	0.755059	0.883189	0.813429	0.675378	0.873473	0.891328	0.918677	0.812609
66	0.0531002	0.0533488	0.0887762	0.223564	0.0323478	0.0384361	0.108694	0.122001	0.0295246	0.108866	0.0791092	0.0446183	0.0616381			4.68	0.870122	0.918617	0.837615	0.907941	0.695566	0.757088	0.804211	0.719766	0.904428	0.819217	0.94272	0.8668
68	0.0557352	0.0681861	0.101163	0.203118	0.0393155	0.0443058	0.113937	0.125762	0.0320886	0.119424	0.0766873	0.0374365	0.0643494			4.94	0.913454	0.963737	0.852483	0.865571	0.702864	0.859341	0.934514	0.803152	0.970061	0.754507	0.842654	0.94727
70	0.051378	0.0583032	0.0949805	0.187681	0.0328066	0.0416482	0.116242	0.12915	0.0315969	0.116686	0.082657	0.0487619	0.0668117			5.2	0.840609	0.912655	0.635763	0.910583	0.694349	0.803397	0.76161	0.788492	0.902958	0.944778	0.841428	0.949964
72	0.0594897	0.0536674	0.0926006	0.202746	0.0336677	0.0437841	0.122436	0.132645	0.0325829	0.12071	0.0848633	0.0489495	0.0711881			5.46	0.893374	0.943139	0.824927	0.947377	0.667809	0.867522	0.866324	0.811323	0.930336	0.978557	0.98695	0.840493
74	0.044148	0.0519112	0.0947951	0.232695	0.0282278	0.045202	0.12215	0.135301	0.0333168	0.12471	0.0843075	0.0391784	0.0733388			5.72	0.913098	0.933973	0.747012	0.891604	0.843525	0.830919	0.887668	0.789709	0.823472	0.955152	0.864725	0.910961
76	0.056586	0.0684186	0.098852	0.223193	0.031046	0.0504174	0.134858	0.141239	0.0351572	0.125717	0.0915562	0.0434995	0.076306			5.98	0.836603	0.954341	0.694863	0.909298	0.793542	1	0.832068	0.812424	0.907569	0.745145	0.923144	0.976358
78	0.0508027	0.0559487	0.10418	0.23012	0.0332066	0.0522806	0.12928	0.144985	0.0355103	0.13175	0.0955776	0.0751109	0.0790376			6.24	0.922822	0.884748	0.622306	0.921054	0.683512	0.904679	0.894559	0.916614	0.823853	0.880258	0.960499	0.88368
80	0.0535067	0.0743457	0.104873	0.216862	0.0229958	0.0577905	0.132565	0.149126	0.0360155	0.123771	0.092597	0.0653699	0.0919943			6.5	0.849917	0.96265	0.876735	0.929828	0.780936	0.894905	0.759749	0.964188	0.928249	0.845847	0.821108	0.894512
82	0.0576469	0.0764721	0.102783	0.22455	0.0316901	0.0542366	0.141014	0.151634	0.0385078	0.131025	0.0987425	0.0478408	0.0975888			6.76	0.886988	0.927765	0.800465	0.902972	0.613403	0.770953	0.850446	0.788202	0.914904	0.90809	0.8321	0.827482
84	0.0565378	0.0754304	0.11178	0.233912	0.0301827	0.0554055	0.146304	0.158552	0.0387914	0.128814	0.0996869	0.0549623	0.101936			7.02	0.850943	0.940035	0.87234	0.923672	0.935088	0.848804	0.800285	0.81451	0.918898	0.948574	0.831837	0.860983
86	0.0502688	0.083626	0.128141	0.233303	0.0350531	0.066656	0.147649	0.159891	0.0394307	0.131505	0.0941851	0.0806078	0.104148			7.28	0.845169	0.922411	0.825462	0.961145	0.868296	0.825789	0.807148	0.830446	0.890684	0.739389	0.835165	0.785643
88	0.0475511	0.0645145	0.123268	0.23043	0.0311975	0.0694627	0.164137	0.161176	0.0405106	0.136869	0.0946758	0.134723	0.104657			7.54	0.979896	0.937743	0.703764	0.861184	0.709831	0.783501	0.838146	0.903865	0.892155	0.941363	0.878564	0.848775
90	0.0488187	0.0649062	0.132718	0.248551	0.0396274	0.0655271	0.165113	0.168435	0.0420795	0.138442	0.0995082	0.128931	0.110272			7.8	0.922366	0.930793	0.762338	0.8567	0.745107	0.867938	0.807438	0.840586	0.903666	0.921184	0.861704	0.883651
92	0.0490598	0.0919077	0.136538	0.251735	0.043266	0.0694391	0.171778	0.172223	0.0434582	0.141077	0.0979428	0.136126	0.112307			8.06	0.928399	0.975504	0.844404	0.865692	0.878027	0.799237	0.843496	0.806513	0.841174	0.862041	0.866652	0.818685
94	0.0642776	0.0941116	0.132739	0.248503	0.0430355	0.0699935	0.166316	0.172611	0.042105	0.137204	0.107415	0.136759	0.116433			8.32	0.854521	0.873243	0.712812	0.878296	1	0.83383	0.783826	0.818335	0.874508	0.911063	0.883425	0.90758
96	0.0604266	0.0748278	0.137487	0.256537	0.034531	0.0677267	0.169402	0.174392	0.0429883	0.140432	0.104675	0.1376	0.119147			8.58	0.869764	0.904565	0.769083	0.903214	0.961296	0.768873	0.871703	0.864055	0.87507	0.939528	0.824261	0.852271
98	0.0586355	0.0770747	0.148823	0.255923	0.0238772	0.0733547	0.170551	0.178535	0.0434239	0.140872	0.100915	0.15401	0.11776			8.84	0.877925	0.97212	0.769288	0.840969	0.832467	0.813102	0.795749	1	0.86572	0.71978	0.803109	1
100	0.0589731	0.0640453	0.150723	0.257627	0.0261485	0.0726203	0.173074	0.185433	0.044179	0.147419	0.100614	0.159102	0.119458			9.1	0.965578	0.912206	0.884074	0.844726	0.641601	0.832929	0.816889	0.86052	0.92095	0.882282	0.950777	0.813842
102	0.0624933	0.0633824	0.155842	0.282213	0.0526564	0.075836	0.177248	0.188346	0.045348	0.148344	0.126115	0.138749	0.123703			9.36	0.937134	0.920153	0.820274	0.8726	0.964724	0.911681	0.765768	0.831836	0.842208	0.775318	0.858507	0.845193
104	0.0633407	0.0739325	0.148791	0.275967	0.0537367	0.0801988	0.170261	0.190491	0.0460461	0.152348	0.0844578	0.13003	0.12373			9.62	0.909157	0.85571	0.74745	0.829019	0.848833	0.74974	0.865975	0.82158	0.915412	0.943829	0.831531	0.854478
106	0.0653006	0.0843578	0.152349	0.322521	0.0590953	0.0791372	0.16855	0.194859	0.0460292	0.156542	0.079994	0.121511	0.127014			9.88	0.823036	0.927057	0.791418	0.826231	0.764569	0.941837	0.93527	0.966738	0.915467	0.889683	1	0.831036
108	0.06962	0.0892132	0.148361	0.318954	0.0566341	0.0802733	0.17661	0.196301	0.0449645	0.151409	0.0925091	0.105999	0.129722			10.14	0.785823	0.93086	0.810209	0.893664	0.8652	0.715009	0.8961	0.863418	0.922003	0.994434	0.918809	0.72658
110	0.0708531	0.0894757	0.16268	0.299743	0.0550295	0.0840035	0.173561	0.198112	0.045844	0.152634	0.094256	0.105201	0.131953			10.4	0.794155	0.886619	0.681736	0.731651	0.877032	0.773588	0.800518	0.666396	0.816445	0.740338	0.75993	0.718326
112	0.0670745	0.0832515	0.149892	0.297765	0.0588444	0.0814676	0.1766	0.201957	0.0475372	0.144442	0.0948885	0.14717	0.13527			10.66	0.63887	0.56191	0.558467	0.555216	0.62236	0.61435	0.422868	0.6471	0.517874	0.67645	0.516751	0.585843
114	0.0692514	0.0797219	0.155491	0.29645	0.0592422	0.0795735	0.18452	0.206084	0.0497541	0.150253	0.10839	0.116085	0.136946			10.92	0.555129	0.510561	0.55523	0.55844	0.778503	0.463362	0.419146	0.544938	0.554622	0.491555	0.496081	0.475168
116	0.0760853	0.0951145	0.162654	0.315265	0.0508394	0.0768449	0.187538	0.211009	0.0497601	0.151273	0.101071	0.106692	0.138279			11.18	0.51337	0.529124	0.588043	0.560306	0.547385	0.584125	0.400244	0.568523	0.539679	0.582896	0.518896	0.501017
118	0.0736948	0.100478	0.168645	0.334944	0.0398149	0.0759887	0.186153	0.212409	0.0502142	0.155782	0.10191	0.107684	0.143074			11.44	0.601688	0.543812	0.561255	0.483396	0.532014	0.535667	0.452325	0.49267	0.457597	0.497691	0.5806	0.482476
120	0.0794471	0.0925146	0.172781	0.327409	0.0452481	0.081324	0.185382	0.21436	0.0497448	0.1542	0.101289	0.124466	0.146118			11.7	0.375422	0.373874	0.387559	0.410413	0.488997	0.40104	0.314868	0.45425	0.391873	0.443292	0.413444	0.407537
122	0.0871007	0.0922908	0.176351	0.333447	0.0492574	0.0815749	0.199386	0.21835	0.0503065	0.155134	0.112698	0.147813	0.148795			11.96	0.375802	0.361811	0.437878	0.412546	0.491872	0.377608	0.303207	0.435128	0.367036	0.505978	0.421108	0.345121
124	0.0817205	0.111527	0.18424	0.345079	0.0496099	0.0795207	0.200038	0.221768	0.050978	0.151786	0.128988	0.115934	0.150585			12.22	0.406417	0.33593	0.398189	0.435306	0.456486	0.415737	0.320451	0.482587	0.397883	0.459169	0.409766	0.413698
126	0.0823336	0.105277	0.178803	0.351075	0.0488144	0.0833036	0.207225	0.222145	0.050338	0.153727	0.135585	0.111834	0.152119			12.48	0.443678	0.336962	0.475237	0.364602	0.541634	0.302669	0.219111	0.44411	0.304762	0.320767	0.402321	0.387305
128	0.0788788	0.0946625	0.186654	0.35043	0.0430807	0.0848052	0.207238	0.220743	0.0499333	0.149493	0.126305	0.11775	0.156012			12.74	0.330462	0.284987	0.398033	0.347804	0.522946	0.380173	0.266103	0.341195	0.288949	0.372193	0.265163	0.318441
130	0.101023	0.0854898	0.194368	0.34567	0.0544938	0.0904659	0.211408	0.223739	0.0512306	0.149356	0.13498	0.132954	0.157349			13	0.381208	0.248606	0.352994	0.296805	0.558001	0.229463	0.202419	0.384018	0.307177	0.325511	0.294635	0.267087
132	0.0863705	0.0957602	0.197485	0.344136	0.0515671	0.0951504	0.203469	0.224475	0.0511382	0.155838	0.127703	0.122838	0.161217			13.26	0.274973	0.27208	0.322999	0.318281	0.452394	0.379411	0.205036	0.312916	0.258955	0.308369	0.291263	0.316636
134	0.0946269	0.100047	0.205284	0.364728	0.0555289	0.089597	0.215775	0.226383	0.0501919	0.161111	0.136347	0.161135	0.16235			13.52	0.302282	0.231564	0.432812	0.261829	0.557669	0.281733	0.197999	0.310599	0.251929	0.210197	0.258594	0.285342
136	0.10475	0.0937414	0.209811	0.382259	0.0595654	0.0985734	0.21169	0.226529	0.0497476	0.16249	0.137414	0.162391	0.162696			13.78	0.240443	0.243224	0.241916	0.224719	0.311954	0.269671	0.169822	0.381468	0.205705	0.252641	0.195095	0.226709
138	0.099339	0.0998364	0.22092	0.342157	0.0546407	0.100208	0.205214	0.229656	0.0519031	0.165673	0.138517	0.140966	0.165538			14.04	0.248272	0.215476	0.336369	0.264301	0.495411	0.329497	0.15726	0.314075	0.252456	0.360491	0.186337	0.176501
140	0.101292	0.0918431	0.226519	0.325169	0.051488	0.101638	0.217583	0.234128	0.0511263	0.167253	0.130684	0.149153	0.167448			14.3	0.254202	0.200049	0.385861	0.193523	0.30554	0.294142	0.167437	0.290259	0.227836	0.241698	0.290782	0.238659
142	0.106231	0.0941847	0.214159	0.337744	0.0522519	0.100811	0.220736	0.237077	0.052619	0.171053	0.135542	0.139479	0.17052			14.56	0.267041	0.1668	0.228396	0.236281	0.333739	0.276187	0.161011	0.34189	0.216616	0.266684	0.191942	0.208683
144	0.112459	0.092265	0.219811	0.344811	0.051097	0.0992132	0.22052	0.239085	0.0511996	0.174551	0.140011	0.144192	0.173215			14.82	0.134465	0.160815	0.277503	0.235844	0.260312	0.315563	0.174416	0.323463	0.177037	0.26156	0.172236	0.222496
146	0.110658	0.0913912	0.214335	0.331511	0.0521412	0.10779	0.220364	0.237652	0.0513924	0.179794	0.132295	0.155199	0.176047			15.08	0.184113	0.169223	0.265657	0.186131	0.307862	0.195563	0.151269	0.321956	0.166288	0.206971	0.196847	0.200974
148	0.0966075	0.0932765	0.212803	0.333173	0.0560962	0.110297	0.225721	0.237113	0.0509345	0.178132	0.138523	0.148359	0.178651			15.34	0.182586	0.179905	0.157669	0.205182	0.46301	0.216568	0.131437	0.232427	0.188202	0.107787	0.209941	0.189282
150	0.115845	0.0917441	0.222037	0.379087	0.0542814	0.114925	0.220309	0.238208	0.051148	0.170124	0.139186	0.151186	0.183245			15.6	0.218526	0.156433	0.182681	0.176968	0.295367	0.209081	0.119864	0.238164	0.205523	0.228351	0.141099	0.187993
152	0.0915338	0.0666538	0.235649	0.341835	0.0556781	0.114308	0.216188	0.241481	0.0520557	0.176799	0.13772	0.120195	0.184273			15.86	0.137652	0.12683	0.186321	0.197862	0.475285	0.172409	0.0644101	0.270673	0.132718	0.244354	0.156996	0.170426
154	0.0903041	0.0811768	0.236597	0.348476	0.0536102	0.115452	0.217837	0.240854	0.0503017	0.173759	0.141478	0.121146	0.185235			16.12	0.182264	0.146508	0.155046	0.164994	0.323233	0.164298	0.0895054	0.23799	0.133263	0.183187	0.171798	0.199341
156	0.0932216	0.0775913	0.238253	0.338134	0.0622955	0.112992	0.232951	0.243237	0.0514967	0.180551	0.13734	0.120486	0.19127			16.38	0.150277	0.141351	0.142509	0.150354	0.251576	0.228977	0.151415	0.273628	0.108789	0.196217	0.190541	0.169881
158	0.0811624	0.0915677	0.2345	0.352761	0.0681399	0.116432	0.235064	0.247472	0.0522801	0.183102	0.142436	0.0939363	0.193882			16.64	0.12819	0.12932	0.117498	0.139349	0.215415	0.112236	0.102446	0.248479	0.139599	0.132772	0.148369	0.104915
160	0.0894154	0.105393	0.237367	0.362987	0.061631	0.116632	0.230687	0.246747	0.050934	0.187159	0.149396	0.0934305	0.195139			16.9	0.136103	0.10929	0.157372	0.163782	0.278669	0.171993	0.0822356	0.179405	0.139345	0.24777	0.110839	0.136266
162	0.100882	0.112823	0.233625	0.327183	0.0554883	0.116612	0.223635	0.247117	0.0528456	0.196304	0.157265	0.106675	0.198345			17.16	0.125716	0.131923	0.099636	0.171781	0.260533	0.134905	0.108639	0.154836	0.104377	0.11892	0.143114	0.113713
164	0.0913719	0.0921574	0.238902	0.346583	0.061909	0.115154	0.228881	0.247134	0.0522763	0.198297	0.144739	0.122838	0.200428			17.42	0.11092	0.118382	0.167004	0.115813	0.241181	0.209359	0.0630434	0.204439	0.109624	0.151306	0.141055	0.116607
166	0.0920195	0.0957989	0.249634	0.367845	0.0646527	0.120967	0.230137	0.24705	0.0519482	0.205825	0.142039	0.086989	0.20202			17.68	0.0953505	0.108686	0.192487	0.141604	0.237311	0.134558	0.0630725	0.165266	0.103651	0.132962	0.0866214	0.131767
168	0.0988361	0.0884168	0.25216	0.349906	0.0609756	0.124016	0.234452	0.247499	0.0528868	0.202482	0.134946	0.16425	0.202546			17.94	0.125411	0.0884231	0.0968813	0.0962042	0.200708	0.155425	0.0878769	0.159703	0.120409	0.141628	0.123538	0.13873
170	0.0963354	0.0779055	0.271746	0.379416	0.062144	0.119733	0.23632	0.251718	0.0531378	0.194198	0.140584	0.168233	0.207095			18.2	0.0820841	0.103934	0.175735	0.0981191	0.224262	0.154038	0.0883713	0.0942226	0.099203	0.139161	0.074272	0.114973
172	0.0966213	0.085266	0.248734	0.387688	0.0571946	0.121645	0.235937	0.251022	0.0534186	0.195636	0.138057	0.0860343	0.211031			18.46	0.118182	0.103893	0.11996	0.113947	0.225368	0.198891	0.0851435	0.155241	0.113909	0.116263	0.127173	0.104714
174	0.0883063	0.0764463	0.250964	0.382904	0.0557323	0.124963	0.234849	0.252153	0.0535479	0.193909	0.140332	0.097879	0.209021			18.72	0.118658	0.111771	0.0719528	0.0835515	0.118987	0.14461	0.0915118	0.24309	0.0919044	0.0848884	0.0864462	0.127955
176	0.0917921	0.0761536	0.253124	0.391365	0.0579381	0.123879	0.238429	0.25016	0.0532307	0.188573	0.141035	0.11513	0.205665			18.98	0.139578	0.0959814	0.189825	0.0575431	0.213756	0.128596	0.101544	0.134496	0.0769803	0.165033	0.0884607	0.119014
178	0.092915	0.0752583	0.250498	0.39646	0.054869	0.129353	0.239967	0.25022	0.053291	0.194028	0.138333	0.161932	0.207141			19.24	0.0712361	0.0624758	0.0913816	0.0804489	0.118324	0.161109	0.0748204	0.151069	0.0882006	0.1131	0.0572367	0.0996418
180	0.0923708	0.0955234	0.248011	0.363955	0.0562137	0.13154	0.237068	0.249583	0.0541536	0.193685	0.143809	0.193159	0.209165			19.5	0.0651841	0.063536	0.137691	0.0832364	0.250138	0.124367	0.126349	0.131715	0.0843697	0.129989	0.111364	0.100129
182	0.0961081	0.0780561	0.253099	0.380579	0.0450288	0.137535	0.22955	0.253104	0.0531878	0.195564	0.141719	0.181863	0.209673			19.76	0.0756118	0.103244	0.10002	0.0931016	0.170297	0.0518544	0.0641775	0.197137	0.0795403	0.103802	0.0687103	0.100043
184	0.0955018	0.0797348	0.263045	0.394749	0.047142	0.134574	0.237125	0.256769	0.0537435	0.197807	0.15021	0.190355	0.213515			20.02	0.0800884	0.0479571	0.16185	0.0827031	0.115891	0.131023	0.0515572	0.173147	0.0848055	0.106079	0.0845194	0.109443
186	0.0990152	0.0777936	0.25674	0.38767	0.0548125	0.133098	0.236871	0.257624	0.0528439	0.199599	0.146565	0.204956	0.212334			20.28	0.0896563	0.0830447	0.118953	0.0718683	0.102731	0.172409	0.0783681	0.181144	0.0598958	0.0836865	0.0246551	0.0613842
188	0.0901629	0.0696884	0.255295	0.419104	0.0448932	0.128627	0.233491	0.256819	0.053674	0.202076	0.143724	0.205144	0.212233			20.54	0.0664689	0.0627512	0.0598147	0.0563797	0.206569	0.0982322	0.0452761	0.204555	0.0616932	0.0674932	0.0699803	0.067918
190	0.0938623	0.0897297	0.254353	0.392455	0.0469679	0.130414	0.237892	0.256092	0.0531421	0.204965	0.143417	0.204434	0.213767			20.8	0.0561205	0.0773606	0.110854	0.0583915	0.0414685	0.123951	0.0667655	0.138147	0.0866573	0.061737	0.0619225	0.0628457
192	0.0941688	0.0780647	0.246022	0.379106	0.0524033	0.128531	0.245757	0.257007	0.0537831	0.202193	0.145888	0.203968	0.215076			21.06	0.0452484	0.0678173	0.106975	0.0431695	0.0615946	0.0788908	0.0561226	0.11236	0.0412317	0.0882409	0.0866214	0.0647084
194	0.0944547	0.0840436	0.248934	0.38848	0.0549097	0.130305	0.240861	0.254467	0.0542476	0.202318	0.150159	0.200307	0.220589			21.32	0.0760681	0.0351738	0.0706679	0.063821	0.133252	0.11279	0.0887202	0.189372	0.0592422	0.103232	0.0676155	0.0581172
196	0.0970209	0.0876377	0.250517	0.394013	0.0557188	0.130578	0.235992	0.258884	0.054931	0.204611	0.144481	0.20911	0.222878			21.58	0.0381589	0.0743321	0.0677429	0.101343	0.154152	0.0680069	0.040071	0.0490236	0.0664319	0.121576	0.0506678	0.0599799
198	0.0957808	0.0748881	0.266232	0.373865	0.0508462	0.125664	0.23674	0.258986	0.0548126	0.205294	0.144847	0.189226	0.222206			21.84	0.0592666	0.0596712	0.143215	0.0561131	0.129271	0.09026	0.0263747	0.104769	0.0383631	0.117781	0.0419969	0.0852558
200	0.0976581	0.109151	0.281545	0.368198	0.0547334	0.131189	0.230238	0.258289	0.0543193	0.202053	0.14	0.197108	0.22555			22.1	0.06986	0.0578665	0.0889384	0.0725955	0.115338	0.0974003	0.0214604	0.142261	0.0302838	0.0961478	0.0641997	0.0714142
202	0.102253	0.102363	0.277776	0.371527	0.0477974	0.131809	0.239025	0.253962	0.0541677	0.210632	0.138948	0.189638	0.229072			22.36	0.0139701	0.0418375	0.0901308	0.104494	0.107486	0.197019	0.0550176	0.11207	0.0567185	0.0926687	0.077206	0.0717581
204	0.092977	0.0981792	0.290289	0.394311	0.0509524	0.129247	0.236795	0.253526	0.053894	0.211198	0.141875	0.213773	0.230803			22.62	0.0741853	0.0468342	0.088627	0.0619546	0.149508	0.0515078	0.0772922	0.105001	0.0486029	0.071162	0.0431793	0.0643932
206	0.0990738	0.107533	0.293183	0.39075	0.0493365	0.132454	0.227102	0.257605	0.0533355	0.208314	0.141917	0.216486	0.232611			22.88	0.0695598	0.0492984	0.0988573	0.0587793	0.0921154	0.104471	0.0518189	0.09938	0.0307921	0.0140426	0.035866	0.0601232
208	0.102053	0.0951705	0.290927	0.41295	0.0522022	0.134074	0.231375	0.258496	0.0535246	0.214414	0.143795	0.219471	0.23269			23.14	0.0746584	0.0497663	0.0774865	0.0575189	0.141767	0.0643328	0.0252406	0.0192965	0.0464242	0.0671769	0.0653383	0.0723313
210	0.102694	0.130923	0.29467	0.415524	0.0601846	0.134043	0.23628	0.256718	0.0533888	0.204914	0.147782	0.218874	0.234297			23.4	0.0417998	0.031103	0.0964627	0.061591	0.205905	0.0527556	0.0344005	0.160978	0.0316818	0.0762224	0.0414276	0.0566557
212	0.106628	0.125551	0.289785	0.406771	0.0614208	0.134588	0.240873	0.25336	0.0536533	0.209654	0.14869	0.222047	0.2398			23.66	0.0415428	0.0594619	0.0758658	0.0407941	0.139555	0.057747	0.0134636	0.0635105	0.0516349	0.0607249	0.054434	0.0907007
214	0.109517	0.142945	0.291489	0.402163	0.0533683	0.137369	0.245509	0.255432	0.0527282	0.214556	0.145661	0.235827	0.238078			23.92	0.0208555	0.0496813	0.0153552	0.0494958	0.0627004	0.102461	0.0382099	0.104943	0.0589698	0.107913	0.0388439	0.0746525
216	0.10576	0.134551	0.299297	0.42558	0.0635181	0.136001	0.247597	0.255721	0.0537381	0.213803	0.146327	0.246824	0.244375			24.18	0.0443887	0.0258992	0.0510591	0.0646936	0.0788455	0.10669	0.0473989	0.154082	0.0343325	0.117844	0.0745347	0.0563978
218	0.103586	0.127505	0.300921	0.423444	0.0249214	0.137015	0.249393	0.256864	0.0516526	0.21752	0.141583	0.238447	0.24443			24.44	0.0274959	0.0267467	0.0461337	0.0478233	0.114343	0.0331369	0.0402163	0.123023	0.0454801	0.0488962	0.0257062	0.0812151
220	0.100796	0.114523	0.294153	0.403849	0.00143512	0.135079	0.246144	0.255114	0.0529259	0.210143	0.146015	0.230752	0.241904			24.7	0.0224285	0.0323838	0.083322	0.0357281	0.0894615	0.065026	0.0429498	0.0989743	0.0389622	0.0702764	0.0638931	0.056627
222	0.103276	0.0975207	0.283696	0.394536	0.0356655	0.134819	0.246485	0.254937	0.0519704	0.208444	0.139334	0.22948	0.245354			24.96	0.0304786	0.0131158	0.0523293	0.0564282	0.107597	0.129081	0.0407107	0.0694791	0.0532689	0.0791954	0.0472082	0.0615561
224	0.109617	0.123295	0.29568	0.406887	0.0483669	0.138567	0.23895	0.255783	0.0531036	0.213407	0.149138	0.216456	0.248284			25.22	0.0190182	0.0489479	0.0636498	0.0629484	0.11014	0.0856153	0.0318707	0.129165	0.0236025	0.0614207	0.0377053	0.0418111
226	0.122565	0.126455	0.290593	0.410624	0.0404478	0.139134	0.247605	0.255675	0.0525571	0.207855	0.151911	0.108297	0.248148			25.48	0.0598045	0.0266381	0.0499348	0.0245055	0.0767444	0.0618371	0.0365524	0.134786	0.0163583	0.0291606	0.0471206	0.0281989
228	0.107361	0.126502	0.288796	0.403716	0.0517027	0.13471	0.242773	0.255011	0.0528483	0.213288	0.151854	0.21925	0.247823			25.74	0.0490406	0.0277118	0.051132	0.0292806	0.105164	0.0596187	0.0358545	0.105754	0.0205705	0.0750838	0.0194876	0.0549936
230	0.11114	0.12927	0.302122	0.401609	0.0514993	0.139723	0.246267	0.255042	0.0536099	0.209747	0.153888	0.221983	0.245518			26	0.0425178	0.0370882	0.0065947	0.0315833	0.161672	0.0786135	0.0328593	0.104132	0.0482216	0.0774243	0.0365229	0.0314372
232	0.110106	0.125448	0.308612	0.400422	0.0436525	0.148914	0.252645	0.254378	0.0534398	0.210651	0.157858	0.230458	0.24966			26.26	0.0248805	0.0313123	0	0.0310258	0.0838217	0.100867	0.0217221	0.031987	0.0450081	0.126447	0.0350777	0.0560539
234	0.103793	0.117622	0.314142	0.382989	0.0439553	0.143599	0.255358	0.254542	0.0525115	0.211816	0.159188	0.209753	0.250944			26.52	0.0539951	0.0338146	0.081161	0.0323589	0.139887	0.0274523	0.0491145	0.0542389	0.037074	0.0871655	0.0390628	0.0366815
236	0.110368	0.123429	0.317119	0.377639	0.0500551	0.14407	0.254069	0.250745	0.052839	0.219163	0.154242	0.216285	0.249591			26.78	0.0249718	0.0241918	0.0248165	0.0323347	0.051421	0.044922	0.0320451	0.146086	0.0339694	0.0751471	0.0413838	0.0575727
238	0.113692	0.118875	0.315422	0.400648	0.0393516	0.138111	0.260428	0.251508	0.0536419	0.224119	0.151922	0.216231	0.255326			27.04	0.0320853	0.0493084	0.0692419	0.0346859	0.0857016	0.1313	0.0342551	0.0737092	0.0302838	0.0836865	0.0499234	0.0412953
240	0.114946	0.130148	0.317282	0.389551	0.0475804	0.139754	0.256023	0.249098	0.0533366	0.220561	0.152711	0.227533	0.255961			27.3	0.0244578	0.0243508	0.000700826	0.0461266	0.0430167	0.0845061	0.0405653	0.0434027	0.0147788	0.105256	0.0545654	0.0290873
242	0.120006	0.115139	0.306418	0.39509	0.0550317	0.138933	0.261121	0.251571	0.0539841	0.219931	0.154523	0.229969	0.255747			27.56	0.0341411	0.026965	0.0312555	0.0326498	0.0932213	0.057747	0.0478351	0.0697108	0.0304472	0.0939971	0.0312678	0.028772
244	0.108953	0.118548	0.306458	0.390701	0.0502992	0.142507	0.268573	0.25117	0.0525538	0.223385	0.157705	0.220398	0.253744			27.82	0.0458969	0.0516293	0.0550986	0.0143252	0.0508681	0.0666205	0.0382099	0.0511097	0.0274152	0.0325131	0.0249179	0.0431007
246	0.112473	0.125839	0.30242	0.392716	0.0508733	0.142441	0.278081	0.249307	0.0534181	0.225787	0.16564	0.234229	0.254775			28.08	0.0240256	0.0277577	0.0257704	0.0295715	0.0858122	0.0320277	0.0341679	0.0746943	0.0179016	0.0792587	0.0390628	0.0220662
248	0.0955638	0.119998	0.30075	0.417174	0.0542814	0.149002	0.273157	0.250279	0.0535577	0.225694	0.163309	0.226904	0.260074			28.34	0.0282524	0.0376771	0.0352512	0.0233421	0.199602	0.027799	0.02463	0.115431	0.0250368	0.0783098	0.0914824	0.0171371
250	0.114701	0.127251	0.308565	0.411063	0.0545616	0.148147	0.27903	0.252829	0.0534024	0.236116	0.163326	0.232983	0.254994			28.6	0	0.0293161	0.0731598	0.0196335	0.103727	0.067591	0.0230015	0.0782291	0.0023784	0.0331457	0.059908	0.0691503
252	0.1039	0.137513	0.317882	0.401908	0.0499896	0.146464	0.268916	0.257538	0.0535153	0.240916	0.172591	0.241358	0.25681			28.86	0.0305699	0.0178237	0.0176134	0.00715048	0.150393	0.0824957	0.0216348	0.0502405	0.0025418	0.0327029	0.0553974	0.0353632
254	0.104082	0.127174	0.333375	0.41662	0.0552916	0.147186	0.273888	0.256782	0.0538472	0.239735	0.14348	0.236534	0.258149			29.12	0.0421096	0.0176569	0.0108581	0.0249903	0.0810572	0.0307106	0	0.0719708	0.0169575	0.0868493	0.0649004	0.0180542
256	0.108739	0.148265	0.328317	0.416906	0.0550408	0.151388	0.277223	0.253275	0.0529069	0.232211	0.145451	0.256703	0.260157			29.38	0.0267033	0.0405914	0.0489517	0.0292079	0.0115006	0.0533795	0.0126785	0.0412007	0.0402331	0.0698336	0.0279834	0.00361083
258	0.123605	0.145416	0.326398	0.397683	0.0619203	0.148029	0.282818	0.255283	0.0520307	0.231111	0.148914	0.278794	0.258562			29.64	0.0255073	0.00711715	0.0471168	0.031656	0.0657967	0.039792	0.0215476	0.036449	0.00998566	0.0202416	0.0879352	0.0290873
260	0.109428	0.13917	0.333551	0.404574	0.0484302	0.158251	0.287198	0.251673	0.0523431	0.234683	0.146818	0.251581	0.257907			29.9	0.0370902	0.0235705	0.0299073	0.038661	0.0184673	0.0748007	0.0201518	0.0501246	0.0195174	0.0345373	0.0928399	0.00770884
262	0.116568	0.137091	0.3372	0.377304	0.047985	0.160767	0.277297	0.252228	0.0515223	0.229305	0.171763	0.268454	0.262841			30.16	0.0173299	0.0135111	0.0276296	0.0336921	0.0599359	0.0641248	0.0186688	0.0482703	7.2623e-05	0.0754633	0.0318809	0.0338444
264	0.122979	0.130807	0.321855	0.386532	0.045178	0.166724	0.275315	0.250622	0.0515587	0.234842	0.161281	0.269147	0.265381			30.42	0.0545234	0.0244202	0.026004	0.0157553	0.0717682	0.0483882	0.0266073	0.0194704	0.0237296	0.0515529	0.0355594	0.0295744
266	0.108164	0.126791	0.322374	0.38106	0.0440887	0.168603	0.276228	0.248638	0.0515304	0.237519	0.182537	0.280449	0.266855			30.68	0.0211148	0.0198781	0.0420649	0	0.147739	0.0290468	0.0300096	0.0174422	0.0114744	0.0402302	0.0208014	0.0151884
268	0.1223	0.12215	0.314881	0.400885	0.0371526	0.171639	0.276889	0.249371	0.0518623	0.23514	0.180577	0.263312	0.264611			30.94	0.0179207	0.0140776	0.0556291	0.00664146	0.129492	0.0440901	0.0299224	0.00869212	0.0232393	0.0230881	0.0572805	0.0162487
270	0.113313	0.117394	0.319335	0.395017	0.034879	0.169085	0.278771	0.249585	0.0522572	0.237936	0.17784	0.290525	0.275127			31.2	0.0366267	0.00951417	0.0623942	0.0218877	0.165321	0.0587868	0.0296606	0.0471113	0.0127998	0.0816623	0.0821984	0.0353059
272	0.128927	0.117549	0.308879	0.376202	0.0277938	0.170545	0.278943	0.250485	0.0518428	0.236997	0.169798	0.299211	0.273856			31.46	0.0284541	0.0201233	0.0197452	0.0171854	0.16322	0	0.0026462	0.0560932	0.0326985	0.0296034	0.0624042	0.00220662
274						0.1672	0.280612	0.250009	0.0509905	0.225458	0.177432	0.301164	0.272258			31.72	0.031862	0.0135267	0.0688234	0.0345404	0.111578	0.0338995	0.030882	0	0.0384357	0.0197988	0.0256624	0.0414673
276						0.171801	0.286124	0.250104	0.0495574	0.221698	0.176641	0.2984	0.273624			31.98	0.0396503	0.0325013	0.0644285	0.0269779	0.176158	0.0639168	0.010672	0.0389407	0.0230215	0.0388386	0.0525071	0.0308354
278						0.167996	0.281692	0.251274	0.0500757	0.226414	0.184542	0.278647	0.274274			32.24	0.026552	0.0160234	0.0030613	0.0273415	0.122305	0.0668977	0.0155573	0.0444457	0.0156866	0.0639509	0.0290782	0.0296031
280						0.174202	0.286653	0.247445	0.0510529	0.23497	0.180645	0.275002	0.276572			32.5	0.0326593	0.0275819	0.024359	0.0337648	0.165321	0.0505373	0.0354474	0.0708118	0.0186096	0.0603454	0.0902562	0.0140135
282																32.76	0.0259132	0	0.039539	0.0566948	0.127391	0.0510225	0.0475443	0.0911514	0.0168122	0.0638244	0.0581563	0.0277404
284																33.02	0.0374793	0.0364613	0.0498764	0.0136223	0.251465	0.0429809	0.0107011	0.0593382	0.0159771	0.0719211	0.0589884	0.0477146
286																33.28	0.00420279	0.0341202	0.0670469	0.0163613	0.140882	0.0413865	0.0219256	0.0775917	0	0.0308685	0.0144515	0.0545923
288																33.54	0.0119215	0.00700295	0.0804456	0.022421	0.0838217	0.012409	0.0400419	0.125051	0.0103125	0.0495287	0.0620539	0.0503511
290																33.8	0.0330027	0.0347304	0.0146689	0.036625	0.0546279	0.0469324	0.0222455	0.017674	0.0229307	0.0297932	0.0534705	0.0168506
292																34.06	0.0183362	0.0247942	0.030652	0.0429756	0.0420215	0.129012	0.0400419	0.0338993	0.0098041	0.068189	0.0399387	0.0631609
294																34.32	0.0401114	0.0238358	0.0294742	0.044745	0.169302	0.0822184	0.0159935	0.0179058	0.0351858	0.0196091	0.0754981	0.0440751
296																34.58	0.0462355	0.0515666	0.0971392	0.0577613	0.072874	0.0655113	0.0250952	0.0179637	0.0433196	0.0765387	0	0.0675168
298																34.84	0.0283628	0.0291807	0.0796766	0.0545618	0.249364	0.0200347	0.0145105	0.0965405	0.0292671	0.0432665	0.0318809	0.0501791
																35.1	0.047931	0.0393968	0.125767	0.049617	0.121973	0.0231542	0.0247463	0.0609028	0.03288	0.0625593	0.0666959	0.0309213
																35.36	0.0297606	0.0258656	0.0676164	0.0287231	0.137012	0.042773	0.0342842	0.0179637	0.0456435	0.0733127	0.0494416	0.0159049
																35.62	0.0102716	0.0305992	0.0575905	0.0319711	0.0767444	0.0246794	0.0275379	0.0246856	0.0366201	0.0669872	0.0847383	0.0267087
																35.88	0.0320781	0.0388784	0.00719333	0.0226634	0.090899	0.03487	0.040827	0.058469	0.0306469	0.0761591	0.0294723	0.0457372
																36.14	0.0200797	0.0315754	0.043963	0.0437027	0.173615	0.0773657	0.0520515	0.118966	0.0394161	0.0514264	0.0592949	0.0403783
																36.4	0.0259852	0.0321408	0.0349251	0.0436543	0.188212	0.123744	0.0183198	0.064032	0.0222589	0.0521222	0.0633676	0.0283422
																36.66	0.0161892	0.0479929	0.0358693	0.0289412	0.231118	0.00526863	0.0269854	0.0727821	0.0414132	0.0557278	0.0500547	0.0702679
																36.92	0.0507049	0.0501044	0.0762406	0.0611547	0.0611523	0.0322357	0.0445782	0.0105464	0.0250005	0.0477576	0.0541712	0.00799541
																37.18	0.0378179	0.0189768	0.088004	0.0470235	0.056729	0.00485269	0.0252116	0.0480964	0.0207883	0.0511101	0.0734837	0.0402063
																37.44	0.0479382	0.0120679	0.0539743	0.0291109	0.089572	0.0860312	0.0534182	0.0446775	0.0429383	0.0291606	0.0287716	0.0369107
																37.7	0.0191095	0.0117399	0.0524315	0.0246994	0.0671237	0.00811092	0.0475152	0.0767225	0.0429746	0.0670504	0.0484344	0.0396045
																37.96	0.0298758	0.0305969	0.0654847	0.0706079	0.0492093	0.116811	0.0198319	0.0972359	0.0219503	0.0392182	0.0547843	0.058633
																38.22	0.0270468	0.0460952	0.0563445	0.0307107	0.157138	0.0467938	0.0128239	0.0227734	0.0417764	0	0.0351653	0.0875197
																38.48	0.0268186	0.0353854	0.0754278	0.0303713	0.0820524	0.0517158	0.0174765	0.0694211	0.0181194	0.0618002	0.0448872	0.051698
																38.74	0.0367948	0.040288	0.0366724	0.0397033	0.181024	0.0987868	0.0245427	0.0817639	0.042321	0.042887	0.107379	0.045508
																39	0.0345541	0.0229189	0.0751407	0.0468053	0.0179144	0.102738	0.0349821	0.0917309	0.00817008	0.0432032	0.0631049	0.0534461
																39.26	0.0261942	0.0427701	0.0870792	0.0439209	0.185005	0.0481109	0.0537381	0.0745784	0.0210425	0.0661648	0.0594263	0.0596361
																39.52	0.0294652	0.0104199	0.118972	0.0509502	0.112684	0.0321664	0.0327139	0.0723185	0.0246918	0.056044	0.0556164	0.0655108
																39.78	0.032251	0.0275248	0.113784	0.0385641	0.122636	0.0422184	0.0354183	0.0665817	0.048966	0.0586375	0.0611342	0.0541911
																40.04	0.0149739	0.0542379	0.131704	0.0581734	0.0925578	0.0267591	0.0627817	0.0603233	0.0377458	0.144728	0.0166411	0
																40.3	0.035277	0.0388213	0.114256	0.0640876	0.264182	0.0415945	0.0494635	0.0525584	0.0364023	0.0650263	0.0456317	0.0818455
																40.56	0.0292826	0.0468297	0.0491999	0.0326498	0.131593	0.0992028	0.0328012	0.0931796	0.0361844	0.0837498	0.0401139	0.0771457
																40.82	0.0430582	0.0347528	0.0825433	0.0478476	0.0370452	0.0775043	0.0266946	0.0188329	0.0427205	0.104181	0.0623166	0.0558246
																41.08	0.0552463	0.0409497	0.0536482	0.0562585	0.0680084	0.0367418	0.0137253	0.130034	0.0455346	0.059017	0.0516751	0.095773
																41.34	0.0372391	0.0469237	0.0190249	0.0299835	0.0472188	0.0988562	0.0747914	0.111375	0.0252183	0.0733759	0.0770309	0.0611549
																41.6	0.0492543	0.0528183	0.0766202	0.0690324	0.116775	0.0433276	0.0271017	0.045257	0.0626736	0.107217	0.0405518	0.0310646
																41.86	0.0379452	0.028884	0.0059912	0.0217665	0.0714365	0.0555286	0.0278287	0.162137	0.0305924	0.103485	0.0860959	0.0701247
																42.12	0.0324287	0.0447271	0.0571135	0.0440906	0.0744222	0.05026	0.011021	0.0890653	0.0359302	0.119932	0.0469017	0.06809
																42.38	0.0322486	0.0487397	0.0365118	0.0535437	0.0902355	0.0312652	0.0244555	0.0913253	0.0327166	0.0413056	0.0825487	0.0708124
																42.64	0.025541	0.0575183	0.0586271	0.051847	0.122194	0.00478336	0.0183489	0.12169	0.0465876	0.0833702	0.0159404	0.106606
																42.9	0.0453829	0.040232	0.0718652	0.0402366	0.11567	0.0578163	0.0201809	0.0994379	0.0420487	0.0697704	0.0463762	0.0531308
																43.16	0.0271909	0.0805368	0.0901551	0.039776	0.0534115	0.0809012	0.0223618	0.14371	0.0370014	0.0452274	0.00380994	0.0502078
																43.42	0.0309494	0.0417949	0.039904	0.0346859	0.11191	0.0612825	0.0443747	0.0126905	0.0957897	0.123537	0.0386249	0.0614701
																43.68	0.05247	0.0333343	0.119113	0.0437755	0.148291	0.0616291	0.0267527	0.0651909	0.0531419	0.109368	0.0673965	0.0497779
																43.94	0.0133505	0.0219359	0.0303356	0.033789	0.0427955	0.0097747	0.0396929	0.055224	0.0401968	0.0477576	0.0348588	0.0788079
																44.2	0.0326041	0.0650519	0.0309878	0.0589005	0.0245494	0.0373657	0.0240193	0.113403	0.0426115	0.0910241	0.067922	0.0472561
																44.46	0.0222075	0.061991	0.0438998	0.0554344	0.21243	0.0822184	0.0268109	0.0698847	0.0464061	0.0913404	0.0598642	0.0525863
																44.72	0.0243426	0.033406	0.060277	0.0279232	0.147407	0.0738302	0.023176	0.0912094	0.0551208	0.115251	0.0394132	0.0592062
																44.98	0.0294364	0.0500563	0.182053	0.0170157	0.119872	0.030364	0.0293699	0.0780553	0.0206975	0.081093	0.0342019	0.0755982
																45.24	0.0217224	0.055231	0.104148	0.0364553	0.181577	0.0607972	0.0519352	0.0851828	0.0351132	0.169966	0.0507992	0.0728185
																45.5	0.0293595	0.0628128	0.041296	0.0297896	0	0.0852686	0.0272471	0.0995538	0.0493836	0.137706	0.0361725	0.0789511
																45.76	0.0680132	0.0504896	0.1165	0.0612517	0.171956	0.0327903	0.0187851	0.134033	0.0653788	0.117275	0.0862711	0.0690643
																46.02	0.0172026	0.0502052	0.141993	0.0321165	0.108039	0.10156	0.0423391	0.0474011	0.0818461	0.0823582	0.0584629	0.101963
																46.28	0.0427316	0.0687152	0.100566	0.0259114	0.0882451	0.0492894	0.0334991	0.0900504	0.0649431	0.0795117	0.0527261	0.0448775
																46.54	0.0245395	0.0630568	0.142382	0.0617365	0.0972023	0.0526863	0.0245137	0.0730138	0.0484577	0.0343475	0.0653821	0.0739648
																46.8	0.0351209	0.0675553	0.050183	0.0454479	0.102842	0.077643	0.0339353	0.141855	0.0587338	0.0408628	0.122312	0.0432727
																47.06	0.0714354	0.0770796	0.0747464	0.0334254	0.111689	0.0744541	0.0229434	0.143536	0.0565551	0.087039	0.0407707	0.0997851
																47.32	0.0274094	0.0498212	0.0917661	0.0773463	0.157138	0.0940728	0.0323068	0.11717	0.0208065	0.0745778	0.0916138	0.0940536
																47.58	0.035205	0.0562061	0.0808058	0.0268325	0.0533009	0.0409705	0.0218965	0.153097	0.0764175	0.0442786	0.0714692	0.0919043
																47.84	0.0497947	0.0503317	0.05578	0.0373279	0.0703306	0.0477643	0.029428	0.0788086	0.0382905	0.101841	0.114079	0.0632182
																48.1	0.0273806	0.0424667	0.144524	0.0763525	0.148402	0.059688	0.0372794	0.103262	0.0385446	0.0602189	0.0320561	0.0588623
																48.36	0.0613487	0.0416337	0.0822026	0.0320196	0.136017	0.0770191	0.0300968	0.101698	0.0692641	0.123094	0.0515437	0.0613842
																48.62	0.0215015	0.05098	0.115045	0.020094	0.129492	0.065234	0.0352438	0.103958	0.0548666	0.0791321	0.0705496	0.106118
																48.88	0.0395735	0.0474656	0.0593669	0.0477022	0.171293	0.0620451	0.040071	0.0912094	0.0723506	0.0633816	0.0499234	0.0539046
																49.14	0.0282716	0.0498503	0.0242081	0.0703655	0.107376	0.0362565	0.0389078	0.106971	0.0897257	0.119489	0.0834246	0.015389
																49.4	0.0455198	0.0521824	0.103627	0.0445269	0.17262	0.0657192	0.0469918	0.0781712	0.0450262	0.0855842	0.0737026	0.098037
																49.66	0.0510003	0.0800744	0.094842	0.0657359	0.114785	0.0491508	0.0436768	0.114562	0.0472231	0.11329	0.0812349	0.069179
																49.92	0.0354836	0.0750419	0.0510542	0.0716502	0.0483247	0.0535875	0.0264038	0.0410268	0.064235	0.0497185	0.0426538	0.090586
																50.18	0.0211484	0.0569473	0.0492632	0.052865	0.142541	0.0757712	0.0428335	0.0961928	0.0368743	0.0539566	0.0517626	0.0719587
																50.44	0.0208963	0.0574377	0.138474	0.0357039	0.0790667	0.0159445	0.0498124	0.0538332	0.105176	0.0513631	0.0620977	0.0592062
																50.7	0.00650352	0.0371062	0.068726	0.0407213	0.0507575	0.0194107	0.0335863	0.121748	0.0704443	0.0631286	0.0484344	0.0691217
																50.96	0.0112587	0.0643052	0.0799346	0.0450116	0.0581665	0.135737	0.0442293	0.0613664	0.0669402	0.089506	0.103219	0.0871472
																51.22	0.0269891	0.0539054	0.0972268	0.0526711	0.129935	0.0257192	0.0406235	0.136235	0.0545217	0.0368145	0.100109	0.0800974
																51.48	0.0507433	0.0588036	0.061411	0.0368916	0.198828	0.080208	0.0256187	0.134033	0.0535594	0.0983617	0.110882	0.0676601
																51.74	0.0232691	0.0579281	0.0818959	0.070414	0.14995	0.0646101	0.0470208	0.103031	0.0456617	0.0735657	0.0357346	0.0273392
																52	0.0410649	0.0639928	0.084675	0.0313894	0.0865863	0.0811092	0.0251825	0.085009	0.0769985	0.0891897	0.0814977	0.074194
																52.26	0.0322846	0.0697486	0.13406	0.0274142	0.133584	0.0466551	0.0212859	0.142667	0.0773253	0.0451641	0.0933654	0.0931939
																52.52	0.0362353	0.0761917	0.0857019	0.0307107	0.205242	0.0340381	0.0377446	0.0318132	0.0514171	0.0760959	0.0816729	0.0949993
																52.78	0.0326113	0.0625732	0.0671297	0.0620758	0.114011	0.032721	0.023525	0.134438	0.0589517	0.123284	0.0807094	0.0436452
																53.04	0.0246212	0.069191	0.0176086	0.0301047	0.0619264	0.0655806	0.0715636	0.109753	0.0676846	0.0444683	0.0366543	0.0685772
																53.3	0.0259204	0.0803017	0.0905494	0.0642331	0.144974	0.00866551	0.0814795	0.106913	0.0632728	0.0693909	0.0965623	0.0917037
																53.56	0.0219266	0.0484531	0.0493118	0.05844	0.0319584	0.0400693	0.0225654	0.102683	0.0979502	0.0840028	0.108649	0.0790658
																53.82	0.043404	0.0604001	0.124817	0.0392913	0.134026	0.0438128	0.018407	0.125282	0.0677209	0.0268834	0.114517	0.066084
																54.08	0.0367204	0.0589032	0.097587	0.0300562	0.0687825	0.0784055	0.0468755	0.139074	0.0438098	0.0861535	0.0790891	0.111993
																54.34	0.00899878	0.0610271	0.103588	0.0337405	0.174721	0.0892894	0.0425427	0.116011	0.0534505	0.0518059	0.0920955	0.0713856
																54.6	0.0147434	0.0527108	0.0730722	0.0502472	0.0463342	0.0489428	0.0455669	0.126847	0.0750921	0.0756531	0.0735275	0.0648517
																54.86	0.0430174	0.0775386	0.109857	0.0249903	0.143979	0.111265	0.0193376	0.073999	0.0647978	0.0654058	0.116269	0.0828485
																55.12	0.0241648	0.0552691	0.0765959	0.0388307	0.10439	0.057539	0.0373375	0.0852408	0.0787233	0.108546	0.115393	0.0777762
																55.38	0.0285574	0.0626728	0.136172	0.0491322	0.100741	0.02974	0.0311146	0.0811265	0.0790682	0.0662281	0.111189	0.0870898
																55.64	0.0338481	0.0666227	0.0900092	0.0458842	0.0499834	0.044922	0.0446654	0.131889	0.080557	0.0869758	0.10208	0.0605817
																55.9	0.0486203	0.0337687	0.0468297	0.0493989	0.220391	0.0401386	0.0357382	0.111201	0.0913415	0.0579417	0.170659	0.0453933
																56.16	0.0410337	0.0501123	0.0590846	0.0526954	0.142873	0.0485962	0.0383553	0.140349	0.108045	0.0917199	0.123451	0.0581172
																56.42	0.0777156	0.0599467	0.0919316	0.0488171	0.137565	0.0578856	0.0671145	0.135887	0.0724777	0.0792587	0.163083	0.095945
																56.68	0.0642066	0.0450361	0.0577365	0.0451571	0.0686719	0.0824957	0.0351566	0.149157	0.0743478	0.0867228	0.193738	0.0263075
																56.94	0.0829079	0.0932003	0.157815	0.0522833	0.141546	0.109185	0.0282358	0.114968	0.0922675	0.0822949	0.115656	0.0759135
																57.2	0.0246187	0.0682898	0.130716	0.0917927	0.149066	0.0863778	0.0135218	0.181028	0.0570272	0.0749573	0.161857	0.0651383
																57.46	0.0283796	0.0492368	0.109993	0.0698807	0.121862	0.09026	0.0532147	0.159124	0.0837161	0.135682	0.172849	0.0519559
																57.72	0.0182521	0.0499824	0.106055	0.0502715	0.160566	0.0518544	0.0345459	0.105522	0.0723325	0.0699601	0.14723	0.0609543
																57.98	0.019256	0.0556206	0.0482703	0.0292564	0.111136	0.0512998	0.0401291	0.182708	0.0813196	0.0783098	0.129056	0.0686058
																58.24	0.0463532	0.0537632	0.160833	0.0805216	0.126396	0.0413172	0.0380936	0.168453	0.0930845	0.0587007	0.127392	0.0701247
																58.5	0.0272749	0.0450664	0.0745371	0.0584885	0.0767444	0.0483189	0.0563552	0.0865736	0.0965704	0.112151	0.15774	0.0698094
																58.76	0.0453998	0.0544842	0.072021	0.0567675	0.118987	0.0841594	0.0225363	0.140523	0.102943	0.139478	0.109393	0.0668004
																59.02	0.0498211	0.0547115	0.0385218	0.0417879	0.148844	0.0566378	0.0737154	0.0829808	0.108245	0.0804605	0.122049	0.0415819
																59.28	0.0634621	0.0518689	0.106537	0.069905	0.1651	0.0393761	0.0437931	0.100945	0.0970606	0.120627	0.0933654	0.0421837
																59.54	0.0561037	0.0430086	0.14154	0.0453267	0.190092	0.0632929	0.0596121	0.126441	0.121807	0.0972864	0.124283	0.0911305
																59.8	0.0534763	0.0330656	0.0482703	0.0902414	0.178923	0.0656499	0.0278868	0.140233	0.0921948	0.0546524	0.153974	0.0306921
																60.06	0.0462307	0.066363	0.0452236	0.0326256	0.116444	0.07487	0.0575184	0.128701	0.132119	0.0735657	0.121217	0.102536
																60.32	0.0434569	0.0491819	0.0511807	0.0428544	0.0541856	0.0856846	0.0387624	0.134206	0.0963888	0.109684	0.146223	0.0576587
																60.58	0.0443551	0.0461915	0.0845144	0.0853936	0.116775	0.0537955	0.0486202	0.149447	0.109824	0.0718578	0.142807	0.0630176
																60.84	0.0809866	0.0604538	0.157207	0.062294	0.157912	0.0888735	0.0394894	0.150663	0.122606	0.109115	0.134311	0.0798109
																61.1	0.0813252	0.0418129	0.067227	0.0596762	0.119319	0.0504679	0.0256477	0.121748	0.116596	0.175912	0.152398	0.0966328
																61.36	0.0323903	0.0597686	0.0783918	0.0450116	0.179586	0.0945581	0.0587397	0.0950918	0.0756731	0.113922	0.133436	0.0807279
																61.62	0.0573669	0.0499276	0.19275	0.0441633	0.154705	0.0468631	0.0457995	0.0939908	0.0882551	0.124613	0.189796	0.033042
																61.88	0.0743318	0.043181	0.172591	0.063215	0.21442	0.0604506	0.0523132	0.105291	0.165526	0.0593333	0.142938	0.0821894
																62.14	0.0315666	0.0679337	0.117575	0.0660025	0.102953	0.0393761	0.0621129	0.190589	0.0989306	0.106332	0.183228	0.0772317
																62.4	0.063025	0.0550239	0.108129	0.0434119	0.173726	0.062461	0.0541161	0.114794	0.0939741	0.119046	0.150339	0.0825047
																62.66	0.056937	0.0738597	0.0649688	0.0742437	0.156696	0.0268284	0.0425427	0.152981	0.129033	0.0944399	0.165141	0.0913885
																62.92	0.0357333	0.0781801	0.131719	0.0519682	0.154042	0.027591	0.017651	0.150142	0.115325	0.124676	0.107467	0.0829918
																63.18	0.015925	0.0515991	0.122958	0.059967	0.158907	0.0429809	0.0305621	0.15472	0.093375	0.0885572	0.134268	0.0584324
																63.44	0.0689306	0.0415207	0.0995337	0.0345889	0.147628	0.0489428	0.0420193	0.143014	0.113619	0.139794	0.100197	0.0816736
																63.7	0.0697423	0.0428989	0.0787568	0.0517016	0.173836	0.0614211	0.037134	0.129687	0.0926124	0.13739	0.158134	0.124344
																63.96	0.0682437	0.0516886	0.111784	0.0601609	0.18213	0.0637088	0.0657768	0.124587	0.086385	0.0840028	0.204992	0.0645078
																64.22	0.0465333	0.0764447	0.0707701	0.0250388	0.103395	0.0779203	0.0467882	0.192849	0.096988	0.0898855	0.143026	0.11718
																64.48	0.0366627	0.0598515	0.0661806	0.0545618	0.20867	0.0522704	0.0407689	0.152634	0.132047	0.0978557	0.14815	0.0627024
																64.74	0.0403372	0.0643903	0.0513316	0.047484	0.201039	0.0875563	0.0880805	0.0961349	0.108353	0.0683788	0.152967	0.0790085
																65	0.0437426	0.0736503	0.0896977	0.0759889	0.18412	0.0868631	0.0526622	0.109811	0.108481	0.113227	0.13707	0.0629603
																65.26	0.058414	0.0853801	0.105014	0.080764	0.184341	0.0424263	0.0579255	0.15472	0.143576	0.117401	0.159886	0.0925921
																65.52	0.025272	0.0781096	0.0513024	0.0758193	0.178259	0.0373657	0.0494635	0.144927	0.102471	0.13195	0.15358	0.0536753
																65.78	0.0607027	0.0599567	0.126759	0.072644	0.219839	0.0484575	0.0534764	0.146259	0.132228	0.156746	0.129319	0.0761427
																66.04	0.024626	0.0790511	0.0922236	0.0688869	0.176711	0.132548	0.0489982	0.149099	0.112529	0.112341	0.221064	0.0794383
																66.3	0.0512909	0.0596656	0.0693247	0.130817	0.148734	0.0535182	0.0511792	0.186185	0.118593	0.160415	0.215459	0.0798682
																66.56	0.0695382	0.0745392	0.091552	0.0756738	0.248811	0.0582322	0.0552502	0.192386	0.130213	0.195775	0.194307	0.0706692
																66.82	0.0642403	0.0869654	0.141136	0.144003	0.163773	0.0611438	0.0398674	0.21429	0.112293	0.119995	0.13799	0.0939963
																67.08	0.05967	0.0755513	0.0507719	0.0851513	0.277452	0.0734835	0.0456832	0.166947	0.113165	0.193814	0.168426	0.0705832
																67.34	0.0369125	0.0811224	0.0998842	0.106118	0.159903	0.0610745	0.0600192	0.139074	0.10022	0.133848	0.138866	0.0631323
																67.6	0.0445304	0.0852592	0.156842	0.105633	0.0905673	0.0309185	0.0334118	0.137799	0.0959168	0.14555	0.16825	0.0626164
																67.86	0.032544	0.0766485	0.0545292	0.101222	0.100077	0.042357	0.0563552	0.197021	0.106302	0.152002	0.155463	0.0757415
																68.12	0.0900502	0.0832283	0.117113	0.0880599	0.146965	0.0873484	0.0394603	0.113461	0.0975689	0.150927	0.14272	0.104657
																68.38	0.0449602	0.0867628	0.151216	0.0647421	0.181687	0.0168458	0.0471081	0.161384	0.106974	0.174584	0.139479	0.0614415
																68.64	0.0620692	0.0927939	0.12767	0.123982	0.238195	0.0914385	0.0459449	0.186011	0.0854228	0.149915	0.135406	0.0445049
																68.9	0.0510459	0.0767594	0.079336	0.0970041	0.0640274	0.0472097	0.0300096	0.194935	0.138165	0.144348	0.174907	0.0930219
																69.16	0.0525397	0.0756599	0.129524	0.0848119	0.170187	0.0819411	0.0475443	0.134148	0.113419	0.106269	0.171885	0.0422983
																69.42	0.0274166	0.0734555	0.0941996	0.0916958	0.178923	0.0899133	0.016168	0.19424	0.106865	0.0516162	0.12945	0.0641926
																69.68	0.0606715	0.0870203	0.128512	0.0877448	0.147407	0.0654419	0.0412923	0.10813	0.111767	0.122905	0.172236	0.0925061
																69.94	0.0537501	0.0665488	0.0683123	0.0956467	0.150835	0.0533102	0.0386752	0.123776	0.12502	0.149598	0.172849	0.0452214
																70.2	0.053851	0.0878129	0.0580674	0.0812245	0.106934	0.0438128	0.0492599	0.169265	0.134153	0.115124	0.101817	0.072274
																70.46	0.0327794	0.0765679	0.0794138	0.0651784	0.12341	0.0465165	0.0436768	0.250739	0.125202	0.193308	0.179155	0.0377131
																70.72	0.021122	0.0884511	0.130103	0.0977555	0.108371	0.0659965	0.0564715	0.149562	0.128742	0.073882	0.127874	0.0455939
																70.98	0.0477821	0.0794183	0.189407	0.129581	0.0788455	0.0912305	0.0675216	0.201541	0.154451	0.15662	0.119378	0.0791231
																71.24	0.0316338	0.0883123	0.197116	0.101294	0.138118	0.0542114	0.0484457	0.16063	0.11164	0.125182	0.148894	0.0770311
																71.5	0.0496217	0.077327	0.113585	0.112784	0.0683402	0.0471404	0.0225072	0.161036	0.132864	0.159466	0.167024	0.0819029
																71.76	0.0448546	0.0976059	0.10624	0.0821456	0.181245	0.042773	0.0508302	0.0912673	0.141887	0.219369	0.194219	0.0901275
																72.02	0.0760969	0.0992696	0.10935	0.0790188	0.0969811	0.0442288	0.0428335	0.187402	0.116233	0.158075	0.163565	0.0870898
																72.28	0.0237926	0.0867628	0.0848259	0.099937	0.0830477	0.0243328	0.0425427	0.200151	0.118956	0.191283	0.174075	0.103912
																72.54	0.0690867	0.0849457	0.117356	0.0917685	0.201261	0.0506066	0.0362034	0.152402	0.0796492	0.15624	0.121393	0.0528729
																72.8	0.0718701	0.106068	0.194055	0.0750194	0.209997	0.0875563	0.0561517	0.177899	0.110151	0.144095	0.138559	0.0964608
																73.06	0.0504839	0.0743724	0.141725	0.104033	0.180692	0.0302253	0.0152665	0.184505	0.111113	0.137517	0.132866	0.0498352
																73.32	0.0422657	0.0794262	0.112816	0.0962769	0.0872498	0.0565685	0.0429207	0.197717	0.108934	0.150484	0.182833	0.0845107
																73.58	0.0784121	0.0721926	0.127441	0.0790673	0.127281	0.0565685	0.0245427	0.14145	0.129178	0.114745	0.175739	0.0969766
																73.84	0.0419871	0.0813552	0.103539	0.0665843	0.122305	0.0562912	0.0580127	0.132468	0.0994027	0.201341	0.100766	0.074194
																74.1	0.0147602	0.0751046	0.0584179	0.0723046	0.090125	0.0987175	0.0346622	0.126441	0.127526	0.137137	0.178761	0.0770598
																74.36	0.044319	0.0833022	0.0855851	0.0918654	0.196616	0.0479029	0.0448981	0.0990902	0.107083	0.0785628	0.163827	0.0854277
																74.62	0.0377675	0.0944274	0.140192	0.104615	0.0430167	0.037851	0.0319579	0.17871	0.130685	0.208995	0.144559	0.0642785
																74.88	0.0749418	0.0997107	0.150218	0.123279	0.159018	0.0790988	0.0589433	0.182651	0.106247	0.139794	0.124721	0.0997278
																75.14	0.0345373	0.103086	0.125217	0.0901687	0.154816	0.0773657	0.0439675	0.154198	0.0939741	0.18325	0.122268	0.108296
																75.4	0.0491727	0.109818	0.0707507	0.125218	0.18412	0.0695321	0.0379773	0.197659	0.148187	0.196344	0.126429	0.103883
																75.66	0.0657293	0.0751393	0.186438	0.101658	0.232887	0.0775737	0.0408852	0.163644	0.141088	0.139984	0.121261	0.0864594
																75.92	0.0667523	0.0723023	0.122564	0.0701959	0.152051	0.116534	0.0498997	0.175117	0.117413	0.157379	0.174075	0.103539
																76.18	0.0767238	0.0943412	0.107715	0.109463	0.0974234	0.0753553	0.0217802	0.186011	0.092558	0.101967	0.159098	0.123055
																76.44	0.0430006	0.0895864	0.121785	0.0960588	0.115006	0.057747	0.0517317	0.189314	0.139454	0.185211	0.177929	0.0904428
																76.7	0.0639064	0.0660898	0.0678548	0.0860481	0.19927	0.0471404	0.0398965	0.215796	0.128034	0.165792	0.12437	0.0753116
																76.96	0.0633853	0.103111	0.0853563	0.091114	0.179808	0.0438128	0.0200646	0.225126	0.120826	0.127396	0.216816	0.0835077
																77.22	0.0455414	0.0690477	0.133841	0.0943863	0.0904567	0.0540728	0.0397802	0.211856	0.140943	0.149219	0.191811	0.173521
																77.48	0.0567617	0.0862478	0.153747	0.0914049	0.141988	0.082357	0.0345459	0.228371	0.128815	0.11038	0.164441	0.090844
																77.74	0.0727179	0.095163	0.154399	0.114432	0.136901	0.123744	0.0357673	0.166483	0.125638	0.113163	0.151741	0.0736209
																78	0.0481448	0.0683603	0.129816	0.123691	0.140661	0.0892894	0.0295153	0.145854	0.142777	0.153773	0.0845194	0.145035
																78.26	0.0648166	0.0896233	0.12912	0.0971495	0.0494305	0.0707106	0.062142	0.110332	0.150838	0.0917832	0.146748	0.0543344
																78.52	0.0484402	0.1056	0.0823242	0.120613	0.0433484	0.0711265	0.0419029	0.117923	0.113564	0.157442	0.121174	0.0539332
																78.78	0.0572684	0.075305	0.0860572	0.116856	0.207785	0.0361179	0.032365	0.159182	0.151074	0.132519	0.150777	0.0390027
																79.04	0.0531833	0.0860205	0.117055	0.0988947	0.162557	0.0430503	0.0469627	0.143768	0.185534	0.160794	0.187738	0.0667144
																79.3	0.0749874	0.0940669	0.143073	0.126866	0.188433	0.0625997	0.038995	0.123312	0.129578	0.196281	0.111627	0.0488609
																79.56	0.0424242	0.076737	0.105029	0.126139	0.171403	0.0733449	0.0361744	0.182071	0.164673	0.161617	0.090081	0.090844
																79.82	0.0684527	0.0756297	0.11724	0.121582	0.161783	0.0760485	0.00843293	0.130672	0.174495	0.153141	0.198511	0.100215
																80.08	0.0553928	0.097738	0.11942	0.0981191	0.116886	0.0904679	0.0245718	0.202121	0.156757	0.169777	0.183753	0.0921909
																80.34	0.0941449	0.0830749	0.160604	0.122213	0.0214531	0.0393761	0.0595539	0.168453	0.139491	0.166234	0.150558	0.0901275
																80.6	0.0582147	0.0839997	0.0894397	0.123667	0.112684	0.0996187	0.0302713	0.197775	0.162548	0.111392	0.1358	0.0696375
																80.86	0.046932	0.0681599	0.0998452	0.145967	0.123742	0.0768804	0.0425136	0.0913832	0.189328	0.0903915	0.18441	0.0205474
																81.12	0.0562526	0.0978992	0.109185	0.134187	0.214973	0.0758406	0.04231	0.132294	0.137548	0.0986147	0.121918	0.0748531
																81.38	0.0514422	0.0844856	0.0687893	0.145143	0.0552914	0.0689081	0.0419902	0.202874	0.14245	0.0799545	0.157434	0.0944548
																81.64	0.0475468	0.0673291	0.0666527	0.109705	0.157691	0.102322	0.0566751	0.214464	0.131429	0.151496	0.177622	0.0365382
																81.9	0.0569802	0.113811	0.0902233	0.140004	0.0814995	0.0754939	0.0405362	0.104421	0.121081	0.186666	0.161638	0.0848259
																82.16	0.0539086	0.0725531	0.109234	0.125097	0.200044	0.0874177	0.0375992	0.148693	0.129995	0.118287	0.19203	0.0819602
																82.42	0.0615649	0.108699	0.106265	0.105948	0.167754	0.0903293	0.0359417	0.188098	0.172661	0.159087	0.130983	0.0962029
																82.68	0.048738	0.113977	0.114373	0.131132	0.165211	0.0614905	0.0185234	0.209596	0.145609	0.20463	0.10751	0.108468
																82.94	0.036377	0.0777121	0.139642	0.115717	0.204689	0.0656499	0.033092	0.118097	0.115071	0.163261	0.16282	0.0983809
																83.2	0.0352338	0.0704942	0.165617	0.112856	0.141657	0.0788908	0.0262293	0.183462	0.129396	0.129293	0.129626	0.076372
																83.46	0.0470833	0.0554348	0.0775206	0.157432	0.219064	0.069948	0.0551339	0.199687	0.127054	0.154785	0.153887	0.118412
																83.72	0.0247196	0.0829607	0.0224804	0.133532	0.127723	0.126724	0.0448399	0.254042	0.109134	0.1508	0.125903	0.112394
																83.98	0.0661855	0.0667145	0.0682588	0.133823	0.072874	0.0621144	0.0575475	0.180449	0.131956	0.194383	0.116532	0.100845
																84.24	0.0373016	0.0658939	0.15142	0.16943	0.148623	0.0553206	0.0408852	0.173669	0.0951724	0.128914	0.111846	0.0921049
																84.5	0.0810875	0.0664548	0.0992563	0.1433	0.203804	0.0782669	0.0233505	0.148404	0.134443	0.141502	0.128837	0.0549936
																84.76	0.057266	0.0508938	0.139151	0.135544	0.179918	0.0765338	0.0321324	0.21371	0.16135	0.107344	0.0938472	0.133114
																85.02	0.04216	0.0637465	0.220341	0.106918	0.120314	0.0572617	0.0279159	0.152808	0.152908	0.0759061	0.128399	0.109357
																85.28	0.037071	0.0882082	0.0935912	0.137507	0.19927	0.0759099	0.0503359	0.177841	0.116578	0.238155	0.136939	0.0717008
																85.54	0.0477173	0.112146	0.114519	0.140925	0.164105	0.0918544	0.0317543	0.140233	0.118648	0.139351	0.112459	0.0978364
																85.8	0.0749922	0.0894419	0.202508	0.130866	0.316488	0.0828423	0.0425136	0.237063	0.128978	0.243975	0.186468	0.0853417
																86.06	0.0418286	0.0872991	0.071836	0.152972	0.247374	0.060104	0.0647009	0.165092	0.124694	0.142261	0.175432	0.146984
																86.32	0.0138332	0.096914	0.091951	0.119861	0.175605	0.0468631	0.0553956	0.12534	0.120699	0.131697	0.119247	0.11185
																86.58	0.0492447	0.110927	0.104503	0.193523	0.126949	0.067799	0.0527785	0.204671	0.0926669	0.165159	0.219838	0.120132
																86.84	0.0620284	0.107346	0.0990276	0.109099	0.165764	0.0677296	0.054058	0.189314	0.139908	0.16459	0.098533	0.13873
																87.1	0.0261029	0.0821266	0.108027	0.153723	0.0997457	0.0804159	0.0456832	0.170655	0.162821	0.166234	0.135625	0.137842
																87.36	0.0440092	0.127237	0.129392	0.154838	0.291496	0.0223917	0.0436186	0.212609	0.169829	0.136505	0.13961	0.106176
																87.62	0.0536949	0.0835675	0.121844	0.136126	0.175716	0.0854766	0.0608916	0.164687	0.133753	0.176861	0.0999781	0.126838
																87.88	0.0255025	0.0891173	0.148885	0.146451	0.107376	0.0847834	0.029428	0.184389	0.109116	0.139541	0.140924	0.106434
																88.14	0.0767021	0.0980291	0.0785086	0.147954	0.0769656	0.0835355	0.0280322	0.245755	0.0967338	0.176608	0.170134	0.111592
																88.4	0.0677082	0.103046	0.2074	0.146936	0.174389	0.0574697	0.0435604	0.222576	0.115852	0.107407	0.154456	0.16223
																88.66	0.0699729	0.0868143	0.0262669	0.120807	0.120203	0.0368111	0.0445491	0.124239	0.12522	0.169081	0.156821	0.131595
																88.92	0.0561541	0.101715	0.130424	0.172145	0.234878	0.0789601	0.0333246	0.177841	0.145645	0.147195	0.188132	0.0957444
																89.18	0.0559668	0.092261	0.149478	0.157117	0.284087	0.0456153	0.0298351	0.203685	0.124784	0.18034	0.181782	0.120017
																89.44	0.019011	0.0967573	0.0918343	0.132078	0.298905	0.0390295	0.0210242	0.234108	0.0965885	0.162692	0.206613	0.122482
																89.7	0.0703115	0.0940557	0.106547	0.162837	0.283755	0.0888735	0.0238739	0.220606	0.0971332	0.192485	0.214101	0.113827
																89.96	0.0247292	0.0996446	0.104104	0.128806	0.289727	0.0875563	0.0130565	0.236658	0.113237	0.175343	0.135669	0.115891
																90.22	0.0603449	0.117975	0.212388	0.11957	0.210771	0.0483882	0.0556283	0.161326	0.106629	0.146815	0.10589	0.11056
																90.48	0.0572444	0.111224	0.209089	0.111984	0.247816	0.0696014	0.0509174	0.244481	0.148623	0.11835	0.130501	0.0671156
																90.74	0.0585437	0.092495	0.180067	0.124903	0.178812	0.0899827	0.0557155	0.156458	0.129069	0.127333	0.14596	0.134776
																91	0.0650616	0.0845908	0.144636	0.151299	0.152494	0.0560139	0.027596	0.240656	0.161513	0.141565	0.169783	0.103768
																91.26	0.0631163	0.0738406	0.20612	0.108954	0.25987	0.0617678	0.0202681	0.106334	0.117522	0.127775	0.170747	0.0941396
																91.52	0.042405	0.098946	0.0769804	0.131351	0.242619	0.0985095	0.0428625	0.168106	0.110042	0.217345	0.17333	0.125519
																91.78	0.0565528	0.0917124	0.100069	0.090508	0.268827	0.114385	0.0277705	0.229994	0.101708	0.0878613	0.143201	0.081473
																92.04	0.0358558	0.101435	0.221665	0.146112	0.173283	0.0728596	0.0428044	0.241004	0.124367	0.158328	0.119947	0.129331
																92.3	0.0496025	0.0863844	0.10094	0.146185	0.232887	0.0320971	0.030533	0.180854	0.13713	0.185464	0.187432	0.0892391
																92.56	0.0130335	0.0928175	0.17467	0.113438	0.298905	0.0969151	0.046323	0.219215	0.11676	0.243659	0.125728	0.157558
																92.82	0.0917649	0.0926495	0.0439825	0.1242	0.183678	0.10766	0.0212568	0.208205	0.153761	0.176545	0.177316	0.160166
																93.08	0.0560052	0.0733973	0.171243	0.133993	0.203251	0.102669	0.0268981	0.171467	0.125492	0.123158	0.188307	0.142427
																93.34	0.0533034	0.0851439	0.194965	0.138404	0.146301	0.10974	0.0479805	0.205366	0.146444	0.163198	0.176834	0.132225
																93.6	0.037914	0.091877	0.121659	0.113511	0.30742	0.0831196	0.0387333	0.205656	0.107518	0.273452	0.124721	0.0946554
																93.86	0.0313264	0.0912489	0.0971684	0.127618	0.221166	0.094766	0.0310855	0.219911	0.123078	0.225757	0.164265	0.182978
																94.12	0.0806768	0.0752681	0.167632	0.147591	0.187217	0.0784749	0.0329466	0.194124	0.130104	0.146436	0.181914	0.123055
																94.38	0.07047	0.0956713	0.169	0.124321	0.130819	0.0810399	0.0417285	0.220374	0.108099	0.143083	0.174951	0.0880355
																94.64	0.0286774	0.0927962	0.141813	0.109342	0.179476	0.099896	0.0447236	0.266906	0.148986	0.162186	0.239457	0.127669
																94.9	0.031934	0.0755983	0.144874	0.126818	0.153268	0.0438128	0.0536218	0.207684	0.104632	0.112404	0.182308	0.136065
																95.16	0.0595956	0.0980336	0.105442	0.127812	0.156475	0.0994801	0.0200355	0.114678	0.150202	0.0788159	0.152748	0.107952
																95.42	0.0569922	0.111138	0.10991	0.14473	0.206569	0.0546274	0.0268691	0.176102	0.144992	0.113606	0.150558	0.156326
																95.68	0.0378852	0.0932037	0.154078	0.150257	0.186111	0.0716811	0.0461194	0.151938	0.133172	0.127712	0.163608	0.130964
																95.94	0.0555825	0.0807305	0.0993196	0.107403	0.121973	0.089636	0.0597866	0.264472	0.156611	0.195015	0.165054	0.126522
																96.2	0.0840606	0.0671287	0.0773648	0.123933	0.205684	0.157296	0.0563262	0.148693	0.142486	0.148143	0.143989	0.0685198
																96.46	0.0205	0.0894722	0.162098	0.158934	0.212982	0.131231	0.0395185	0.207568	0.119301	0.140932	0.152266	0.135234
																96.72	0.0633397	0.059229	0.105301	0.139228	0.279	0.0526863	0.0391986	0.119604	0.14038	0.163894	0.212787	0.0828485
																96.98	0.0739667	0.0852446	0.174154	0.136368	0.141878	0.124922	0.0553375	0.153619	0.136095	0.193624	0.185373	0.101447
																97.24	0.0414683	0.0901159	0.0586515	0.116492	0.257437	0.0433969	0.0277123	0.208553	0.121026	0.0599658	0.165448	0.104428
																97.5	0.0155143	0.0992248	0.16552	0.133702	0.0726529	0.0934489	0.0297479	0.135655	0.107881	0.163388	0.155857	0.115403
																97.76	0.0896155	0.0743198	0.0663899	0.150111	0.24284	0.135182	0.0273052	0.137046	0.158028	0.234993	0.188921	0.118384
																98.02	0.0675713	0.100618	0.112455	0.127375	0.267057	0.157504	0.0569368	0.212146	0.147352	0.145044	0.167769	0.155438
																98.28	0.0310598	0.0871334	0.103476	0.146621	0.196395	0.114939	0.0454797	0.108072	0.143049	0.230881	0.157434	0.0800115
																98.54	0.0483849	0.0749468	0.165554	0.157989	0.211213	0.134211	0.0382099	0.124993	0.117649	0.244924	0.133786	0.131824
																98.8	0.0378731	0.0701538	0.139039	0.165867	0.135574	0.0769497	0.040827	0.235441	0.129015	0.134291	0.159273	0.0898696
																99.06	0.0410889	0.0785753	0.0330027	0.150451	0.19728	0.0698787	0.0192213	0.236368	0.155649	0.140806	0.120517	0.114458
																99.32	0.020721	0.0977906	0.0750774	0.189475	0.233772	0.0756326	0.058478	0.225995	0.139999	0.15099	0.175432	0.151082
																99.58	0.0600903	0.0732775	0.141623	0.16177	0.270928	0.0560139	0.0614731	0.135539	0.157029	0.15371	0.153449	0.152371
																99.84	0.0146041	0.0836582	0.138245	0.14667	0.131593	0.125615	0.0725813	0.156516	0.137094	0.16946	0.146092	0.133515
																100.1	0.0564495	0.0707741	0.101349	0.178132	0.3396	0.0931716	0.0561517	0.17871	0.159244	0.17819	0.1806	0.0954291
																100.36	0.083148	0.0834612	0.114743	0.133096	0.0974234	0.0765338	0.0149757	0.18746	0.157011	0.0991208	0.120911	0.0950566
																100.62	0.066918	0.0816967	0.151668	0.151057	0.196174	0.0907452	0.0336445	0.164571	0.148768	0.181036	0.158091	0.130649
																100.88	0.0560124	0.110274	0.167004	0.125606	0.266173	0.124714	0.0442293	0.130208	0.169774	0.152508	0.258332	0.14045
																101.14	0.0577896	0.0664066	0.0337717	0.151566	0.233993	0.0754939	0.0690919	0.210813	0.124494	0.173952	0.156908	0.136724
																101.4	0.0537093	0.103984	0.0901746	0.136659	0.191861	0.108631	0.0380354	0.217303	0.118793	0.183819	0.176615	0.152429
																101.66	0.0656404	0.0903398	0.204484	0.132563	0.213756	0.168735	0.0345459	0.164687	0.142414	0.174837	0.133085	0.173549
																101.92	0.0270348	0.0820796	0.127334	0.134526	0.13281	0.118267	0.0540289	0.175697	0.153997	0.176229	0.160236	0.20298
																102.18	0.0808161	0.0906388	0.122287	0.124976	0.231781	0.0751473	0.0485039	0.151822	0.10937	0.163451	0.163039	0.17951
																102.44	0.0580946	0.0972689	0.130249	0.117922	0.172841	0.0907452	0.066213	0.179058	0.140743	0.158834	0.193694	0.225849
																102.7	0.0625832	0.0893871	0.123382	0.0974404	0.126507	0.131508	0.0467882	0.221417	0.127217	0.189639	0.152179	0.214644
																102.96	0.0366123	0.0808816	0.186788	0.127109	0.214752	0.0814558	0.0426008	0.258098	0.119211	0.179075	0.179855	0.224789
																103.22	0.0741588	0.063779	0.0607929	0.0799156	0.334292	0.106412	0.0362616	0.168337	0.153652	0.130369	0.186424	0.249319
																103.48	0.0510555	0.091802	0.0512732	0.113705	0.335729	0.122912	0.0419611	0.215043	0.165272	0.176229	0.142501	0.244963
																103.74	0.0945003	0.0664458	0.117605	0.0811518	0.24107	0.100797	0.0354474	0.158197	0.169103	0.147827	0.170659	0.282132
																104	0.0523211	0.0692996	0.0665602	0.124176	0.289948	0.131438	0.0462648	0.166773	0.15387	0.102537	0.202014	0.217538
																104.26	0.085271	0.07156	0.0611336	0.144028	0.198828	0.0396534	0.0356219	0.17616	0.113564	0.174015	0.0898183	0.247399
																104.52	0.0606859	0.117162	0.121586	0.100834	0.237642	0.107244	0.0115735	0.160283	0.157011	0.0995003	0.193431	0.214644
																104.78	0.0567041	0.0827256	0.141375	0.10956	0.171846	0.065234	0.0778737	0.198876	0.134752	0.173825	0.16282	0.206362
																105.04	0.0827902	0.113836	0.133627	0.107645	0.203583	0.1426	0.0745878	0.0913832	0.128506	0.0946929	0.178104	0.289612
																105.3	0.090994	0.0973182	0.142869	0.0884962	0.239633	0.110017	0.0486493	0.273454	0.112457	0.192928	0.15958	0.244304
																105.56	0.0363842	0.081306	0.122102	0.0914534	0.172841	0.0843674	0.0636832	0.153445	0.138383	0.113227	0.141187	0.245537
																105.82	0.0724849	0.0928163	0.202265	0.117413	0.174831	0.140312	0.0285847	0.22304	0.162185	0.186729	0.118021	0.184812
																106.08	0.0781551	0.10975	0.0955915	0.115183	0.213646	0.127764	0.0507139	0.191922	0.147515	0.190082	0.143245	0.220748
																106.34	0.0835731	0.0763753	0.126638	0.081879	0.109919	0.0632929	0.0398092	0.133917	0.167287	0.144285	0.205956	0.188136
																106.6	0.0635078	0.099723	0.113911	0.109317	0.199823	0.0771577	0.0422519	0.204844	0.157646	0.119046	0.115919	0.25614
																106.86	0.0686688	0.0879966	0.198459	0.121194	0.145527	0.149879	0.0209369	0.225242	0.12945	0.153394	0.12275	0.267717
																107.12	0.127102	0.0795661	0.132546	0.132999	0.294482	0.118267	0.0371049	0.221823	0.146825	0.194509	0.120342	0.160395
																107.38	0.0952809	0.0687454	0.121099	0.110772	0.20303	0.0681456	0.0170403	0.222171	0.18232	0.153141	0.127743	0.24396
																107.64	0.0543121	0.0797598	0.0705706	0.11705	0.212319	0.0743847	0.0428335	0.13635	0.155195	0.22949	0.108561	0.224445
																107.9	0.0638032	0.111648	0.166167	0.108905	0.25611	0.12721	0.0541743	0.178884	0.143757	0.192043	0.140355	0.211119
																108.16	0.0800932	0.0757965	0.0943164	0.119231	0.22968	0.113692	0.052575	0.220374	0.136513	0.117971	0.20162	0.185929
																108.42	0.0561949	0.0928287	0.111706	0.0782432	0.335398	0.101768	0.0322778	0.162659	0.14924	0.155038	0.193387	0.194097
																108.68	0.069202	0.0953623	0.121104	0.0980463	0.161672	0.0942808	0.0851144	0.211972	0.163601	0.182617	0.1097	0.170254
																108.94	0.0523908	0.0892975	0.110509	0.105488	0.243503	0.0308492	0.0520224	0.221475	0.131429	0.17819	0.136501	0.159708
																109.2	0.0670765	0.0789134	0.0697043	0.124588	0.228575	0.130191	0.0320161	0.18097	0.149476	0.141691	0.110182	0.152543
																109.46	0.0710944	0.0899592	0.156954	0.15731	0.178923	0.116395	0.0883422	0.136003	0.170029	0.192106	0.21848	0.124832
																109.72	0.0890848	0.0955985	0.0950318	0.122794	0.175053	0.0962912	0.0711565	0.218868	0.166143	0.132077	0.124414	0.15561
																109.98	0.0663441	0.116398	0.0745128	0.104227	0.241513	0.0680069	0.0448108	0.194993	0.167959	0.102284	0.158091	0.118212
																110.24	0.074937	0.0574007	0.0940049	0.111426	0.0682296	0.101282	0.036407	0.160515	0.161677	0.119109	0.133217	0.151884
																110.5	0.0610437	0.0847028	0.14687	0.0917685	0.156364	0.0929636	0.0470499	0.151765	0.137893	0.183946	0.141581	0.108955
																110.76	0.0509979	0.0783536	0.102507	0.121001	0.255336	0.122496	0.042659	0.215333	0.169974	0.169207	0.142238	0.163261
																111.02	0.0302649	0.104012	0.0758902	0.126479	0.180471	0.157782	0.0377155	0.173495	0.148532	0.121766	0.165404	0.137584
																111.28	0.0546315	0.0627467	0.081823	0.133993	0.220281	0.0885962	0.0239612	0.189141	0.165962	0.111519	0.137771	0.0951712
																111.54	0.0942746	0.092654	0.218224	0.139713	0.195068	0.0528943	0.0765361	0.154256	0.154614	0.262825	0.138997	0.109213
																111.8	0.0758904	0.0952917	0.179084	0.0990644	0.270154	0.0974697	0.0471662	0.205945	0.160497	0.127586	0.173681	0.111019
																112.06	0.0559812	0.0750117	0.0846263	0.127472	0.207896	0.0713345	0.0436477	0.197833	0.146027	0.246315	0.145566	0.122539
																112.32	0.0645164	0.0975443	0.188438	0.102046	0.294703	0.156811	0.032365	0.191922	0.162621	0.211335	0.199431	0.150537
																112.58	0.0796417	0.0957597	0.181371	0.118189	0.192525	0.113137	0.047079	0.314249	0.150057	0.19122	0.214889	0.146038
																112.84	0.0611326	0.0854059	0.163539	0.124709	0.247484	0.131438	0.0436477	0.215333	0.150221	0.128092	0.152617	0.0755409
																113.1	0.088177	0.111482	0.0786789	0.14078	0.348667	0.105026	0.0566751	0.129629	0.178453	0.154089	0.174338	0.10053
																113.36	0.0708302	0.0908369	0.115989	0.151832	0.303218	0.0992028	0.068394	0.154372	0.133517	0.131128	0.188351	0.0982662
																113.62	0.0741973	0.099845	0.101398	0.134017	0.16311	0.127764	0.0622001	0.20044	0.166942	0.144475	0.158397	0.129188
																113.88	0.0459809	0.0975611	0.15965	0.13552	0.234546	0.0592028	0.0357673	0.228487	0.18813	0.200961	0.201971	0.153833
																114.14	0.0645765	0.0819665	0.146247	0.136247	0.173836	0.0221837	0.0125912	0.154256	0.167124	0.118603	0.213663	0.071013
																114.4	0.0431254	0.0882317	0.147201	0.119158	0.253013	0.143986	0.0324232	0.224083	0.167995	0.150927	0.17079	0.129274
																114.66	0.0578376	0.0881007	0.153975	0.200868	0.180692	0.118544	0.0602809	0.212378	0.144683	0.0884939	0.185724	0.117983
																114.92	0.0332309	0.0702792	0.229549	0.122019	0.226805	0.164575	0.0567333	0.210176	0.148115	0.171991	0.160018	0.109557
																115.18	0.061428	0.0888799	0.0537505	0.15016	0.131925	0.132201	0.0476897	0.265168	0.18773	0.0859004	0.180688	0.114429
																115.44	0.0586566	0.0958403	0.0719528	0.157238	0.284087	0.103224	0.0439385	0.168801	0.163075	0.112278	0.198993	0.132426
																115.7	0.0525877	0.0899771	0.0952022	0.149093	0.21055	0.0452686	0.0733083	0.224257	0.170464	0.140553	0.161944	0.0916177
																115.96	0.0716228	0.096315	0.119702	0.153384	0.229238	0.180243	0.029777	0.163006	0.182701	0.130748	0.150164	0.11099
																116.22	0.0285982	0.0727703	0.131733	0.140707	0.192967	0.104055	0.0518189	0.137799	0.131756	0.139731	0.128531	0.118814
																116.48	0.0649583	0.118876	0.0948712	0.14667	0.169302	0.100104	0.0569368	0.165962	0.162203	0.143842	0.226538	0.115604
																116.74	0.0588751	0.0874088	0.103432	0.123885	0.247595	0.106482	0.0489982	0.216608	0.19216	0.198178	0.174338	0.127554
																117	0.0675208	0.0945259	0.111828	0.168388	0.234104	0.115633	0.0341679	0.124355	0.160588	0.183819	0.196978	0.145379
																117.26	0.0752035	0.116809	0.131928	0.15382	0.171182	0.067383	0.0542034	0.277684	0.161967	0.164274	0.168032	0.0547643
																117.52	0.0584212	0.118536	0.137598	0.171054	0.14619	0.057747	0.054814	0.26227	0.194012	0.162882	0.159185	0.133486
																117.78	0.0798602	0.0535057	0.311504	0.134599	0.147186	0.0847834	0.0567914	0.149447	0.154033	0.1508	0.165929	0.0780914
																118.04	0.103153	0.0852648	0.136187	0.1234	0.300011	0.0691161	0.0415831	0.237469	0.145191	0.0984249	0.157521	0.127525
																118.3	0.0648887	0.091409	0.145259	0.169115	0.258321	0.0596187	0.0772922	0.15924	0.17582	0.147068	0.164922	0.142972
																118.56	0.0482144	0.0930716	0.104853	0.111475	0.0831582	0.0928943	0.0515863	0.218404	0.168812	0.128345	0.206437	0.155123
																118.82	0.0636855	0.1005	0.125071	0.137992	0.188101	0.125477	0.0348949	0.268761	0.158227	0.185907	0.186118	0.0948847
																119.08	0.0600327	0.0677927	0.087673	0.137192	0.230676	0.0440208	0.0546686	0.188387	0.152944	0.200835	0.21848	0.0881502
																119.34	0.0727347	0.0937881	0.192594	0.178253	0.233219	0.0822184	0.0319579	0.321145	0.170301	0.179771	0.184673	0.142112
																119.6	0.072557	0.0639368	0.121605	0.140586	0.258432	0.0892201	0.0377446	0.244886	0.165599	0.15099	0.159448	0.120132
																119.86	0.0404044	0.0953466	0.113833	0.142113	0.238306	0.116603	0.0692082	0.125804	0.13595	0.129989	0.198686	0.105918
																120.12	0.0699585	0.0739055	0.0976649	0.171781	0.204357	0.0635702	0.0476606	0.180738	0.164309	0.12942	0.209415	0.0878636
																120.38	0.100932	0.0867437	0.230999	0.182979	0.25799	0.0866551	0.0440839	0.159819	0.191834	0.173256	0.152967	0.162144
																120.64	0.0623262	0.109523	0.160638	0.105391	0.216189	0.0571231	0.043415	0.181723	0.184226	0.228224	0.128662	0.128328
																120.9	0.0472226	0.101812	0.104479	0.144755	0.26186	0.118614	0.045596	0.228313	0.148187	0.173003	0.127348	0.142914
																121.16	0.0530392	0.107662	0.2253	0.145676	0.241513	0.0917158	0.0554829	0.218056	0.181503	0.211778	0.192862	0.129789
																121.42	0.0622229	0.0891867	0.0947203	0.0996219	0.163994	0.13435	0.0589433	0.199803	0.167505	0.172054	0.171447	0.162
																121.68	0.0624487	0.0996894	0.165403	0.121437	0.348225	0.186759	0.0379482	0.182071	0.16086	0.16421	0.145873	0.091675
																121.94	0.0884123	0.105989	0.097879	0.139495	0.295698	0.121872	0.0296606	0.178362	0.176456	0.146562	0.185592	0.112824
																122.2	0.071959	0.0664525	0.119595	0.151614	0.299348	0.087487	0.0662421	0.17616	0.203308	0.137264	0.171316	0.120017
																122.46	0.0498571	0.0833391	0.0920679	0.120613	0.309411	0.0982322	0.0523132	0.29843	0.147515	0.165665	0.2067	0.122052
																122.72	0.0670765	0.0758301	0.132731	0.113656	0.238859	0.122842	0.0318125	0.130092	0.148423	0.164084	0.186862	0.153489
																122.98	0.06742	0.0683636	0.122238	0.13312	0.321796	0.116256	0.0649045	0.180333	0.177291	0.238282	0.178016	0.17418
																123.24	0.0516823	0.101115	0.146704	0.104761	0.43636	0.105373	0.0628689	0.24309	0.197825	0.185464	0.167637	0.112566
																123.5	0.0416076	0.110678	0.116446	0.115111	0.268274	0.0870711	0.0205589	0.20583	0.162893	0.142451	0.161638	0.134489
																123.76	0.0638848	0.0946726	0.198036	0.107403	0.173504	0.0479029	0.046352	0.226749	0.190617	0.112594	0.162733	0.177733
																124.02	0.0555273	0.146851	0.146042	0.118625	0.159018	0.0819411	0.0618512	0.192444	0.178489	0.183946	0.175739	0.120934
																124.28	0.077766	0.103637	0.110153	0.134162	0.201592	0.0512998	0.0453633	0.27102	0.157955	0.24562	0.17552	0.116148
																124.54	0.0741949	0.0783178	0.0522904	0.121291	0.313834	0.120416	0.0514118	0.284059	0.164164	0.121323	0.17079	0.109041
																124.8	0.0622109	0.0892796	0.108421	0.0993068	0.280438	0.0818024	0.0448399	0.178536	0.201565	0.167689	0.23626	0.173234
																125.06	0.0857513	0.119935	0.0858625	0.10287	0.346235	0.0558752	0.048184	0.193487	0.165526	0.209817	0.21397	0.140593
																125.32	0.0406518	0.102432	0.104065	0.124127	0.423864	0.107938	0.0378319	0.212493	0.161586	0.156999	0.146705	0.101419
																125.58	0.0770432	0.10394	0.162342	0.107403	0.301006	0.0829116	0.0734246	0.173611	0.178344	0.185337	0.219575	0.149018
																125.84	0.049151	0.0873506	0.133247	0.123497	0.233219	0.065026	0.0800837	0.167121	0.200458	0.147954	0.219663	0.185815
																126.1	0.0915128	0.131605	0.120982	0.0915503	0.3093	0.0390988	0.0635668	0.179232	0.181721	0.172686	0.171272	0.119702
																126.36	0.0270059	0.100621	0.169029	0.117413	0.266615	0.100035	0.0672017	0.194935	0.154542	0.110064	0.157915	0.122338
																126.62	0.0763659	0.108414	0.0914108	0.103573	0.430388	0.122565	0.0574602	0.218926	0.15997	0.14789	0.213225	0.13724
																126.88	0.050251	0.143772	0.157845	0.0765222	0.246931	0.108146	0.0580127	0.254679	0.169411	0.0926055	0.230085	0.120648
																127.14	0.0525973	0.0811	0.156112	0.0882781	0.372996	0.0635702	0.0548722	0.233355	0.170119	0.14264	0.125816	0.108955
																127.4	0.0764908	0.0972532	0.126341	0.108299	0.229017	0.170607	0.0328012	0.186011	0.16037	0.243406	0.222597	0.122969
																127.66	0.0809433	0.141721	0.082991	0.0899263	0.239743	0.0659272	0.0443747	0.224373	0.194012	0.0758429	0.203022	0.127812
																127.92	0.073765	0.0891161	0.0906272	0.16766	0.231671	0.0831196	0.0564715	0.25775	0.188711	0.147321	0.165141	0.150738
																128.18	0.0450539	0.116235	0.0774914	0.108881	0.189539	0.0669671	0.0454215	0.23434	0.157737	0.189259	0.132472	0.115031
																128.44	0.0854247	0.083123	0.0800076	0.103427	0.245715	0.108215	0.0364651	0.245466	0.166996	0.165918	0.200744	0.140507
																128.7	0.0961647	0.102114	0.133388	0.0984584	0.250359	0.0851993	0.0653697	0.1965	0.165326	0.106332	0.227064	0.145121
																128.96	0.0434953	0.0948876	0.057829	0.106166	0.204578	0.0767418	0.033092	0.161442	0.208827	0.231008	0.196234	0.189798
																129.22	0.0295228	0.0991699	0.221928	0.126624	0.284087	0.0871404	0.0491436	0.207626	0.204615	0.120817	0.146092	0.109815
																129.48	0.0896251	0.125304	0.0490441	0.125921	0.147739	0.0784055	0.0446654	0.266211	0.211986	0.16712	0.232012	0.152457
																129.74	0.0543193	0.0819184	0.208178	0.120613	0.279221	0.0768111	0.0587397	0.178015	0.188348	0.147005	0.185592	0.117639
																130	0.0840822	0.123861	0.0732669	0.119619	0.223598	0.0687695	0.0394603	0.192849	0.201856	0.194193	0.180206	0.113512
																130.26	0.0475684	0.130284	0.0949394	0.125412	0.232777	0.0687002	0.0438222	0.258909	0.186877	0.171105	0.140924	0.160138
																130.52	0.0742189	0.117135	0.110071	0.120661	0.171403	0.109393	0.0592922	0.169902	0.172407	0.125055	0.217692	0.127325
																130.78	0.0699032	0.106911	0.162624	0.0815154	0.211987	0.0799307	0.0704295	0.140407	0.150148	0.127459	0.121831	0.141596
																131.04	0.0702298	0.0656632	0.0844414	0.100373	0.307088	0.119723	0.0430661	0.272064	0.172316	0.163767	0.228553	0.178564
																131.3	0.0401499	0.12784	0.0633773	0.11848	0.397434	0.0859619	0.0833697	0.185142	0.163256	0.149156	0.20219	0.189454
																131.56	0.0265208	0.115293	0.16111	0.13741	0.209333	0.057331	0.0374829	0.212957	0.193431	0.212284	0.178104	0.14237
																131.82	0.112476	0.146018	0.156871	0.138331	0.168086	0.115841	0.0288464	0.172046	0.191924	0.182554	0.082286	0.157043
																132.08	0.102591	0.111027	0.154696	0.11145	0.360168	0.0386828	0.062142	0.267312	0.170101	0.132962	0.160105	0.101361
																132.34	0.0395303	0.133594	0.138985	0.119086	0.261749	0.0433276	0.0477769	0.238454	0.197934	0.157252	0.200044	0.200831
																132.6	0.0355244	0.142136	0.0854683	0.120007	0.242066	0.104194	0.0473698	0.292229	0.196953	0.192991	0.177228	0.190228
																132.86	0.0725426	0.132995	0.116286	0.116831	0.302776	0.0439515	0.0256187	0.268934	0.15318	0.172433	0.244187	0.181229
																133.12	0.0532722	0.149606	0.167734	0.100058	0.306867	0.104887	0.0478351	0.210349	0.207665	0.191789	0.159536	0.188136
																133.38	0.0646101	0.13062	0.0955769	0.153965	0.245162	0.142392	0.0495216	0.226401	0.170319	0.18325	0.149814	0.201805
																133.64	0.0634645	0.138095	0.190098	0.105585	0.396218	0.0682149	0.0183198	0.179985	0.204833	0.106205	0.232144	0.182003
																133.9	0.0560868	0.130462	0.0516382	0.112178	0.307199	0.137678	0.0577801	0.283189	0.182193	0.17819	0.128399	0.167703
																134.16	0.102315	0.102862	0.141029	0.119522	0.14044	0.121525	0.0392567	0.254274	0.18951	0.152508	0.202014	0.122052
																134.42	0.0670069	0.164816	0.0942969	0.149239	0.224925	0.0708492	0.0449562	0.186359	0.196191	0.0999431	0.155726	0.147872
																134.68	0.0715195	0.111023	0.222692	0.154256	0.266394	0.0772964	0.0372794	0.211161	0.188366	0.263268	0.166805	0.16627
																134.94	0.0291169	0.14702	0.107384	0.0935864	0.360832	0.132062	0.0283521	0.213189	0.179724	0.204061	0.168513	0.16713
																135.2	0.0315449	0.136066	0.129008	0.0900475	0.270375	0.13747	0.0288464	0.208611	0.180159	0.171991	0.194438	0.141969
																135.46	0.0806888	0.13107	0.140757	0.104688	0.203251	0.106274	0.0704877	0.163528	0.226257	0.171991	0.192293	0.12509
																135.72	0.0276976	0.103336	0.114393	0.128563	0.345682	0.0989255	0.0320451	0.243437	0.166125	0.123537	0.219356	0.191317
																135.98	0.07529	0.137432	0.15838	0.0742437	0.264625	0.0786828	0.024659	0.244538	0.167487	0.142893	0.153536	0.140679
																136.24	0.0817767	0.132444	0.209142	0.102821	0.432047	0.0892201	0.0389369	0.220085	0.201964	0.105699	0.151128	0.177561
																136.5	0.0449482	0.108328	0.116967	0.129048	0.35862	0.0999653	0.0112536	0.256476	0.171209	0.074135	0.184366	0.238802
																136.76	0.0494152	0.126279	0.169676	0.0987735	0.334845	0.119168	0.0427462	0.246451	0.207702	0.156303	0.182133	0.226279
																137.02	0.0594106	0.105488	0.215279	0.0973919	0.222161	0.175667	0.0412632	0.241467	0.198587	0.165855	0.14758	0.175068
																137.28	0.10519	0.108748	0.236436	0.107839	0.175274	0.0737608	0.0563262	0.168975	0.179233	0.152824	0.154981	0.22347
																137.54	0.0864886	0.158107	0.0849037	0.110796	0.265399	0.0755633	0.0308238	0.252303	0.217833	0.142451	0.154719	0.207566
																137.8	0.0530728	0.149319	0.173993	0.0788976	0.338826	0.102461	0.0358545	0.299357	0.212676	0.157821	0.191898	0.253045
																138.06	0.0642018	0.142305	0.0791997	0.115377	0.193188	0.0516464	0.0495798	0.269977	0.184807	0.176925	0.123626	0.23181
																138.32	0.0525013	0.136741	0.220029	0.137338	0.327436	0.0694627	0.052604	0.363679	0.190581	0.174205	0.21721	0.289698
																138.58	0.0796273	0.1101	0.0946084	0.139786	0.329868	0.0589948	0.0280031	0.275946	0.191834	0.0731862	0.17009	0.264107
																138.84	0.0596676	0.121514	0.180106	0.105779	0.234878	0.0814558	0.0285556	0.262328	0.197335	0.101398	0.166236	0.23436
																139.1	0.0603353	0.127286	0.131962	0.133265	0.278337	0.100728	0.0605717	0.259083	0.20004	0.147637	0.180031	0.16286
																139.36	0.0508706	0.119148	0.163135	0.126866	0.383501	0.15688	0.0451889	0.218984	0.177436	0.124549	0.147449	0.221923
																139.62	0.0820049	0.101006	0.0927638	0.119837	0.242287	0.192236	0.0185815	0.236426	0.144828	0.14264	0.188395	0.152199
																139.88	0.0652801	0.1331	0.141224	0.120637	0.251355	0.149948	0.0283521	0.273686	0.196935	0.132077	0.181125	0.106118
																140.14	0.0615313	0.116527	0.193417	0.12563	0.334292	0.141698	0.0117189	0.263545	0.169502	0.209438	0.18279	0.167846
																140.4	0.0452965	0.141777	0.0930461	0.110408	0.245494	0.0696014	0.0309692	0.205424	0.151909	0.1026	0.127524	0.148732
																140.66	0.0573381	0.156937	0.133636	0.117462	0.238969	0.114454	0.041176	0.272237	0.183845	0.15099	0.161682	0.142771
																140.92	0.0493023	0.123999	0.131602	0.157359	0.304545	0.141768	0.0355055	0.224083	0.182574	0.17509	0.156996	0.181573
																141.18	0.0545186	0.127843	0.123664	0.124006	0.236094	0.0759792	0.0451598	0.204902	0.180359	0.0942501	0.20219	0.16223
																141.44	0.0745095	0.100488	0.0967207	0.148051	0.219064	0.0934489	0.0555701	0.200151	0.202073	0.222152	0.184454	0.167331
																141.7	0.0836571	0.0935967	0.13151	0.151445	0.294482	0.104541	0.0355055	0.306079	0.190454	0.030742	0.208496	0.197822
																141.96	0.0719302	0.139569	0.153347	0.154547	0.217295	0.139896	0.0471081	0.255259	0.154578	0.0568663	0.174907	0.181172
																142.22	0.0816902	0.115103	0.162994	0.154305	0.26374	0.101005	0.0346041	0.299183	0.171299	0.0915301	0.142938	0.152945
																142.48	0.084918	0.118356	0.112699	0.157868	0.279	0.0847834	0.0468464	0.246335	0.185134	0.145677	0.137245	0.141252
																142.74	0.056375	0.148052	0.116768	0.17149	0.220613	0.10565	0.0446073	0.262618	0.21175	0.099437	0.202277	0.191403
																143	0.0612959	0.145254	0.202791	0.208988	0.391795	0.11078	0.0536218	0.213189	0.181648	0.138086	0.159317	0.178249
																143.26	0.092752	0.149765	0.151148	0.165624	0.313834	0.108354	0.0441711	0.283653	0.186695	0.134733	0.130414	0.159306
																143.52	0.0451044	0.125914	0.148953	0.13661	0.291275	0.0650953	0.0289337	0.35151	0.186677	0.182997	0.182089	0.206419
																143.78	0.0668388	0.127476	0.101072	0.132853	0.407719	0.0994107	0.0222746	0.241757	0.217778	0.15118	0.201358	0.161742
																144.04	0.0958308	0.124234	0.2158	0.144973	0.285746	0.144541	0.030882	0.294315	0.202328	0.193118	0.192424	0.176558
																144.3	0.0385816	0.127849	0.225266	0.119546	0.24096	0.092825	0.0403908	0.318248	0.211351	0.221962	0.112678	0.147184
																144.56	0.0715963	0.0957004	0.16202	0.138113	0.194847	0.0967764	0.0442293	0.188156	0.230051	0.213866	0.117583	0.150853
																144.82	0.0809962	0.125968	0.176246	0.15365	0.347562	0.0881802	0.062171	0.278901	0.20447	0.194636	0.185505	0.143086
																145.08	0.0662576	0.119934	0.191426	0.203219	0.247484	0.0891508	0.0530693	0.261343	0.195283	0.119109	0.233195	0.219487
																145.34	0.0617162	0.109442	0.185737	0.165285	0.271038	0.0734835	0.0456832	0.231268	0.200839	0.182681	0.193475	0.179424
																145.6	0.0714018	0.150715	0.230965	0.148512	0.108703	0.103917	0.0451307	0.344788	0.241272	0.11076	0.113291	0.251268
																145.86	0.0938279	0.137122	0.178534	0.163273	0.286852	0.082773	0.0638285	0.343803	0.197553	0.166551	0.178848	0.216621
																146.12	0.0960326	0.10312	0.0602429	0.142185	0.294814	0.126516	0.0545523	0.27583	0.22239	0.236954	0.173243	0.180771
																146.38	0.0518024	0.135819	0.16659	0.17801	0.26186	0.109671	0.0330047	0.197079	0.216652	0.179708	0.18095	0.174466
																146.64	0.0656284	0.124416	0.143005	0.203195	0.245494	0.0827036	0.048184	0.242684	0.244594	0.202543	0.1873	0.179367
																146.9	0.0490694	0.128456	0.0676991	0.162061	0.314608	0.123882	0.0408852	0.246393	0.206975	0.130685	0.177929	0.176444
																147.16	0.0704027	0.116111	0.0954699	0.181937	0.342807	0.125338	0.0176801	0.335574	0.185043	0.194193	0.16663	0.15005
																147.42	0.0781743	0.11511	0.186808	0.140949	0.262523	0.108423	0.0378609	0.27641	0.209227	0.201341	0.194044	0.168305
																147.68	0.0907442	0.140536	0.130609	0.130381	0.314387	0.142114	0.0521678	0.224315	0.19797	0.20501	0.155901	0.169766
																147.94	0.0487452	0.120327	0.178524	0.11831	0.231671	0.0632236	0.0337026	0.332735	0.236569	0.226896	0.215853	0.158504
																148.2	0.0492975	0.144757	0.166123	0.152463	0.331527	0.0786135	0.0453633	0.248479	0.244449	0.18831	0.104357	0.182175
																148.46	0.0655779	0.150663	0.243765	0.12037	0.489661	0.178648	0.0365815	0.239555	0.242724	0.193434	0.19238	0.174925
																148.72	0.104657	0.130649	0.131977	0.168097	0.352538	0.0899133	0.0562098	0.273338	0.198333	0.146689	0.147011	0.167417
																148.98	0.0487308	0.125808	0.218788	0.106724	0.354528	0.072513	0.0451889	0.266848	0.197426	0.0771712	0.171141	0.162803
																149.24	0.0608372	0.102242	0.0711206	0.0975616	0.298131	0.0829116	0.028701	0.271832	0.235226	0.141059	0.198467	0.164035
																149.5	0.0765172	0.110501	0.149663	0.128272	0.191861	0.0759099	0.0653116	0.218346	0.184081	0.220128	0.175564	0.179911
																149.76	0.0785345	0.127693	0.169705	0.101294	0.205684	0.122426	0.0291372	0.30689	0.201928	0.138149	0.15139	0.196074
																150.02	0.0684911	0.143558	0.166741	0.0961799	0.263076	0.118821	0.0363488	0.205656	0.204506	0.156367	0.17425	0.159507
																150.28	0.112916	0.11787	0.0745809	0.0731045	0.339379	0.0841594	0.0435314	0.244075	0.225349	0.123284	0.167506	0.165468
																150.54	0.0577391	0.106542	0.13405	0.0826304	0.2675	0.0752166	0.023176	0.287014	0.197516	0.170283	0.149376	0.226766
																150.8	0.0787651	0.143291	0.145633	0.11991	0.387703	0.102946	0.0339353	0.21203	0.220883	0.217661	0.124633	0.186732
																151.06	0.0774298	0.12801	0.182676	0.131157	0.329315	0.170468	0.0597284	0.24083	0.208228	0.172623	0.199606	0.170683
																151.32	0.0619299	0.111591	0.170265	0.132659	0.31693	0.0912998	0.0573148	0.212899	0.248697	0.0907711	0.176002	0.224216
																151.58	0.0667331	0.120805	0.185761	0.110941	0.303218	0.0400693	0.0581872	0.179405	0.200911	0.195142	0.134224	0.203668
																151.84	0.0964	0.137833	0.204986	0.135568	0.251355	0.0754939	0.061415	0.291766	0.158191	0.189449	0.181038	0.157129
																152.1	0.0947069	0.12905	0.1412	0.118068	0.196837	0.115771	0.0414086	0.288057	0.171608	0.165792	0.145829	0.135836
																152.36	0.0640649	0.115604	0.0979033	0.123667	0.306757	0.100104	0.0497252	0.28261	0.149258	0.359226	0.188001	0.197994
																152.62	0.0426787	0.0977649	0.107773	0.128781	0.300122	0.117504	0.0499288	0.17929	0.207702	0.176988	0.121787	0.183121
																152.88	0.0680516	0.160997	0.136454	0.115935	0.284529	0.112444	0.0350694	0.301037	0.162948	0.210133	0.137421	0.21109
																153.14	0.0740316	0.134865	0.111657	0.137992	0.239965	0.0685615	0.0337899	0.290723	0.193776	0.229047	0.209678	0.17395
																153.4	0.05961	0.150675	0.198965	0.129315	0.28652	0.108215	0.0265201	0.301733	0.219539	0.216965	0.173856	0.188824
																153.66	0.0685991	0.114765	0.12215	0.105754	0.306757	0.0843674	0.0188723	0.268818	0.215563	0.28876	0.139041	0.148703
																153.92	0.11374	0.116956	0.147317	0.14507	0.31306	0.174073	0.0447818	0.278148	0.208501	0.205263	0.172104	0.226651
																154.18	0.110394	0.134535	0.135077	0.140561	0.177817	0.094766	0.0245427	0.187982	0.194611	0.174331	0.185986	0.233787
																154.44	0.0722424	0.135157	0.114144	0.163322	0.199934	0.119099	0.027218	0.223967	0.22869	0.216079	0.174819	0.183493
																154.7	0.0624823	0.127636	0.131359	0.138671	0.222493	0.179827	0.06252	0.208032	0.198297	0.147321	0.129319	0.15859
																154.96	0.0956579	0.143179	0.231399	0.155323	0.196616	0.0912998	0.0591759	0.252825	0.202527	0.139731	0.233501	0.201519
																155.22	0.083967	0.145499	0.168284	0.134938	0.229902	0.0456153	0.016924	0.330938	0.207702	0.194383	0.131465	0.163806
																155.48	0.0369149	0.133028	0.0628224	0.157989	0.298021	0.137886	0.0331211	0.180333	0.249296	0.207793	0.0998467	0.212753
																155.74	0.0770792	0.136949	0.220156	0.143276	0.439567	0.152028	0.058856	0.356261	0.203598	0.20229	0.117714	0.133945
																156	0.0923797	0.13316	0.14778	0.205376	0.326551	0.136915	0.0471953	0.270557	0.184989	0.225631	0.124502	0.18805
																156.26	0.109911	0.141361	0.150223	0.14793	0.341037	0.0996187	0.0508011	0.276989	0.204797	0.162819	0.123363	0.213526
																156.52	0.0899829	0.147718	0.205696	0.12008	0.363596	0.0657886	0.0394312	0.290665	0.162893	0.249352	0.158266	0.181545
																156.78	0.089786	0.115131	0.257583	0.112687	0.255557	0.0885962	0.0631888	0.233413	0.192179	0.160731	0.170659	0.194039
																157.04	0.0648166	0.115432	0.103252	0.159322	0.338936	0.0393068	0.0215476	0.243901	0.168286	0.189259	0.21559	0.166012
																157.3	0.0779606	0.128577	0.0923988	0.150451	0.163884	0.122288	0.0830207	0.281045	0.189165	0.154722	0.133786	0.185098
																157.56	0.0370494	0.113582	0.155903	0.102991	0.270817	0.0736915	0.0222746	0.264472	0.16923	0.196091	0.119334	0.185929
																157.82	0.0984366	0.153578	0.157869	0.164534	0.461572	0.150364	0.0575475	0.200267	0.243033	0.145487	0.207664	0.194297
																158.08	0.0686688	0.15186	0.162677	0.15445	0.455159	0.142877	0.0598447	0.322826	0.247717	0.246568	0.160412	0.157186
																158.34	0.0859026	0.124391	0.0949394	0.169963	0.442773	0.15896	0.0295153	0.258272	0.189945	0.173129	0.226319	0.140736
																158.6	0.0799563	0.141713	0.219202	0.12517	0.276457	0.121525	0.0439094	0.320276	0.213475	0.141438	0.197854	0.0922482
																158.86	0.0749514	0.128942	0.125961	0.141919	0.350437	0.0784749	0.0599029	0.182013	0.209245	0.225821	0.172455	0.18527
																159.12	0.0521602	0.127066	0.0963021	0.113583	0.343691	0.0486655	0.0436477	0.16515	0.209535	0.186223	0.178104	0.193753
																159.38	0.0849084	0.153382	0.091698	0.13981	0.345682	0.087487	0.0603972	0.31112	0.167069	0.186919	0.152573	0.17034
																159.64	0.0826317	0.184808	0.167209	0.106675	0.259317	0.147175	0.0371049	0.253636	0.183028	0.240686	0.164747	0.133228
																159.9	0.0878503	0.154899	0.164459	0.111547	0.333518	0.0756326	0.0374538	0.275482	0.223769	0.173129	0.149464	0.172288
																160.16	0.0984582	0.119269	0.0620048	0.116468	0.413469	0.0738995	0.0206752	0.354291	0.191815	0.221899	0.147668	0.176501
																160.42	0.0811739	0.130462	0.127689	0.121655	0.290059	0.0807626	0.0482712	0.182593	0.201964	0.25068	0.167813	0.168334
																160.68	0.0309854	0.184319	0.126258	0.132684	0.263408	0.0732062	0.016197	0.315466	0.205668	0.1508	0.120911	0.193151
																160.94	0.0858114	0.166057	0.199019	0.148075	0.371558	0.0680069	0.0174474	0.232022	0.199223	0.207983	0.20346	0.114687
																161.2	0.116958	0.151439	0.131393	0.160898	0.37001	0.0810399	0.0366687	0.306484	0.169611	0.190524	0.12818	0.134546
																161.46	0.0465957	0.148568	0.166668	0.107306	0.299237	0.10773	0.0347495	0.304688	0.244322	0.184831	0.129801	0.191603
																161.72	0.0935685	0.157866	0.212549	0.105245	0.34148	0.0570537	0.0308238	0.27867	0.191198	0.240812	0.169696	0.124516
																161.98	0.0995029	0.116795	0.264752	0.139665	0.123853	0.0768111	0.0214313	0.328388	0.213984	0.178443	0.162864	0.154979
																162.24	0.095485	0.132915	0.220209	0.132829	0.142652	0.0676603	0.0340807	0.251898	0.189001	0.224935	0.164922	0.18954
																162.5	0.105661	0.167394	0.0903304	0.150354	0.172951	0.0295321	0.0622001	0.21371	0.222807	0.203808	0.182352	0.200802
																162.76	0.0806936	0.164041	0.139632	0.160801	0.288953	0.100728	0.0457995	0.233818	0.205614	0.177747	0.154325	0.170913
																163.02	0.0628257	0.153258	0.173808	0.138574	0.287073	0.103154	0.0631016	0.221881	0.187458	0.229237	0.101642	0.165325
																163.28	0.0985086	0.145243	0.167681	0.138695	0.204468	0.0612132	0.0301259	0.27357	0.177382	0.167436	0.166937	0.14942
																163.54	0.0648887	0.141668	0.205867	0.195366	0.325998	0.120069	0.0527785	0.271368	0.183682	0.19394	0.188176	0.113569
																163.8	0.0478854	0.136128	0.155299	0.140004	0.213425	0.0826343	0.036029	0.205366	0.193486	0.211082	0.103525	0.155782
																164.06	0.0756118	0.177996	0.160244	0.187052	0.261749	0.111265	0.050772	0.250507	0.168485	0.163957	0.171579	0.165009
																164.32	0.0845025	0.131554	0.185133	0.183052	0.325666	0.10662	0.0557736	0.253115	0.160533	0.197229	0.191548	0.168219
																164.58	0.0940753	0.155046	0.179819	0.161407	0.323012	0.174974	0.0251534	0.253346	0.185461	0.183187	0.16212	0.172947
																164.84	0.0716852	0.144714	0.19969	0.150015	0.1651	0.0633622	0.0472535	0.287941	0.175512	0.278006	0.180425	0.163061
																165.1	0.067139	0.165163	0.113341	0.165455	0.277895	0.0940035	0.0298933	0.267254	0.189927	0.101271	0.128268	0.141138
																165.36	0.058659	0.139319	0.206407	0.179513	0.136901	0.094974	0.0383262	0.286087	0.214165	0.208615	0.170966	0.154951
																165.62	0.0992099	0.174694	0.0937616	0.174472	0.18025	0.127487	0.0491145	0.277453	0.206195	0.125625	0.119728	0.149563
																165.88	0.0793103	0.15369	0.151415	0.15365	0.232887	0.0738302	0.0390532	0.183983	0.203871	0.260421	0.154281	0.165783
																166.14	0.110529	0.139358	0.17595	0.147373	0.191861	0.082357	0.0287883	0.300574	0.197625	0.217408	0.120166	0.164408
																166.4	0.098206	0.154927	0.129645	0.152414	0.238969	0.110364	0.0217511	0.24732	0.220719	0.189702	0.14815	0.155438
																166.66	0.0740604	0.136601	0.222341	0.158862	0.195621	0.186343	0.0544651	0.25578	0.170882	0.195395	0.165754	0.19295
																166.92	0.0773554	0.120072	0.243761	0.167345	0.200597	0.124298	0.0486493	0.273338	0.198279	0.156177	0.149464	0.220117
																167.18	0.0403492	0.161033	0.101364	0.141967	0.239965	0.10773	0.0517607	0.253694	0.175856	0.218989	0.193519	0.127841
																167.44	0.0718509	0.154421	0.218438	0.185718	0.212208	0.0482496	0.00982872	0.2315	0.183863	0.276994	0.130501	0.185213
																167.7	0.0592666	0.175583	0.244262	0.111547	0.310185	0.0424263	0.0525459	0.301849	0.184099	0.245746	0.152485	0.153604
																167.96	0.0794976	0.179473	0.215435	0.154693	0.281765	0.239029	0.0279741	0.246103	0.203635	0.192296	0.19146	0.153374
																168.22	0.135861	0.175067	0.150676	0.15142	0.234988	0.0798614	0.0293699	0.243785	0.158427	0.182301	0.189183	0.142456
																168.48	0.0961599	0.1546	0.0655187	0.148512	0.205242	0.0641248	0.0174474	0.248827	0.131901	0.129483	0.125728	0.179453
																168.74	0.0393093	0.158472	0.138513	0.149966	0.295145	0.0861005	0.047457	0.233818	0.201946	0.192612	0.141537	0.119473
																169	0.111994	0.188478	0.209381	0.156414	0.363928	0.0931023	0.0130856	0.2716	0.183682	0.213043	0.118502	0.187849
																169.26	0.091556	0.190164	0.120053	0.147324	0.144421	0.0589255	0.0184361	0.218752	0.180813	0.262762	0.179812	0.130907
																169.52	0.0823603	0.156146	0.102658	0.162376	0.302444	0.116049	0.054058	0.299473	0.20723	0.191283	0.167112	0.201318
																169.78	0.0215183	0.157171	0.176524	0.188167	0.273803	0.0944887	0.0313182	0.312047	0.20723	0.196534	0.135275	0.171572
																170.04	0.0694925	0.162227	0.18415	0.155202	0.361053	0.122912	0.0378609	0.252245	0.198424	0.216839	0.141143	0.143115
																170.3	0.0871491	0.162891	0.225062	0.168048	0.279664	0.100173	0.0812469	0.270383	0.181703	0.187362	0.13834	0.161628
																170.56	0.077072	0.137222	0.129787	0.131011	0.315603	0.0995494	0.0273925	0.21852	0.229507	0.220001	0.162339	0.148589
																170.82	0.0897716	0.140882	0.0865536	0.180119	0.350326	0.149671	0.0148012	0.271252	0.209989	0.174711	0.157697	0.15538
																171.08	0.0410216	0.161829	0.153751	0.186227	0.334734	0.0467244	0.0380354	0.272759	0.200548	0.288696	0.232669	0.160367
																171.34	0.0880377	0.161515	0.14391	0.138137	0.435364	0.105234	0.0693536	0.191864	0.158518	0.253969	0.202058	0.15412
																171.6	0.0345229	0.140294	0.178548	0.119619	0.487228	0.108492	0.0304458	0.23434	0.212259	0.235878	0.176265	0.205187
																171.86	0.0741348	0.152358	0.180568	0.128927	0.293929	0.0603813	0.0358836	0.290085	0.203453	0.186476	0.145172	0.178994
																172.12	0.0646365	0.171132	0.146062	0.147978	0.242729	0.104055	0.0392858	0.218404	0.17208	0.188057	0.162645	0.127268
																172.38	0.0941113	0.154167	0.0725369	0.13072	0.186664	0.190503	0.03347	0.13438	0.219339	0.270289	0.189972	0.169193
																172.64	0.0703115	0.157141	0.225339	0.133435	0.253013	0.0258579	0.0524877	0.287941	0.210697	0.244228	0.199124	0.158361
																172.9	0.0753236	0.156565	0.234231	0.157941	0.365255	0.0560832	0.03347	0.26256	0.199205	0.203365	0.21813	0.24674
																173.16	0.093972	0.157701	0.0818376	0.136659	0.384828	0.139965	0.0514118	0.223851	0.177636	0.235119	0.227545	0.218799
																173.42	0.069262	0.152985	0.159918	0.122455	0.389473	0.128943	0.0424264	0.222576	0.193377	0.211841	0.183228	0.211348
																173.68	0.0904633	0.157641	0.213221	0.123691	0.278447	0.0687695	0.0631888	0.264588	0.222353	0.143779	0.141931	0.14707
																173.94	0.0903864	0.164196	0.188657	0.161431	0.313281	0.129289	0.0211405	0.18972	0.19728	0.27516	0.172761	0.172346
																174.2	0.0322894	0.168914	0.149288	0.12992	0.312949	0.060312	0.0505685	0.265457	0.212477	0.173382	0.224874	0.197392
																174.46	0.0701314	0.193129	0.179108	0.177138	0.274798	0.0984402	0.0481549	0.206815	0.235553	0.241761	0.23175	0.186617
																174.72	0.0564999	0.167456	0.216	0.13106	0.382063	0.0683536	0.0660095	0.26227	0.223352	0.186856	0.172192	0.130506
																174.98	0.0692596	0.140002	0.132877	0.154402	0.386487	0.118614	0.0594667	0.211856	0.221191	0.163957	0.138778	0.155638
																175.24	0.0380076	0.159592	0.227281	0.15142	0.271923	0.0806239	0.0571985	0.247088	0.177999	0.189829	0.177797	0.147586
																175.5	0.082783	0.174253	0.19841	0.140295	0.216742	0.0961525	0.086074	0.254505	0.212749	0.266241	0.21778	0.212982
																175.76	0.0691347	0.171048	0.123304	0.114044	0.539423	0.0820104	0.0569077	0.243437	0.212658	0.238978	0.212481	0.205989
																176.02	0.0739307	0.122776	0.165237	0.135059	0.19363	0.116049	0.0624909	0.326882	0.243559	0.307799	0.17714	0.128213
																176.28	0.0695766	0.18245	0.179546	0.125703	0.340153	0.050052	0.0446945	0.218056	0.211841	0.288064	0.151084	0.184582
																176.54	0.0981676	0.181087	0.180714	0.157674	0.41358	0.117296	0.0822938	0.332966	0.226493	0.292998	0.121918	0.157759
																176.8	0.0652801	0.179538	0.17537	0.110651	0.381732	0.185165	0.0568205	0.265515	0.205341	0.278133	0.156383	0.195243
																177.06	0.101403	0.184547	0.199729	0.130599	0.286299	0.0668284	0.0800547	0.245871	0.196881	0.351003	0.178148	0.167388
																177.32	0.077742	0.178119	0.122705	0.144755	0.216521	0.0787522	0.0722324	0.281915	0.249932	0.252198	0.188658	0.170655
																177.58	0.093105	0.16729	0.0764304	0.175611	0.367356	0.0235702	0.018756	0.13664	0.181358	0.236131	0.157215	0.237025
																177.84	0.0716348	0.159917	0.147989	0.120225	0.358509	0.0851993	0.0344878	0.230805	0.251947	0.253969	0.122706	0.225935
																178.1	0.0876198	0.170577	0.159227	0.146403	0.417008	0.156049	0.0505103	0.260358	0.232357	0.236068	0.166805	0.200115
																178.36	0.0762578	0.170942	0.132751	0.0875751	0.257658	0.0763258	0.0421356	0.328794	0.186823	0.317224	0.170002	0.328271
																178.62	0.107539	0.152369	0.153581	0.161698	0.23344	0.0909532	0.061415	0.336559	0.200312	0.213802	0.223779	0.253905
																178.88	0.0864934	0.158733	0.179546	0.152657	0.34148	0.101976	0.047457	0.193545	0.253708	0.216522	0.215327	0.206992
																179.14	0.121794	0.166628	0.116339	0.180095	0.272587	0.119723	0.0791241	0.258967	0.231994	0.259662	0.153142	0.222811
																179.4	0.0814357	0.148925	0.177006	0.148827	0.431273	0.0298787	0.0762162	0.218346	0.218777	0.236384	0.13799	0.191833
																179.66	0.105598	0.160751	0.19459	0.178762	0.362933	0.0367418	0.03347	0.22953	0.206249	0.232336	0.155813	0.228056
																179.92	0.0606211	0.168342	0.13276	0.146136	0.295145	0.0700867	0.102068	0.240714	0.238784	0.24018	0.179812	0.184611
																180.18	0.101074	0.166055	0.154988	0.104179	0.242176	0.0960139	0.0405944	0.29391	0.220919	0.216775	0.135056	0.262989
																180.44	0.0884099	0.142963	0.153362	0.156389	0.326109	0.0883882	0.0399546	0.260822	0.22219	0.217028	0.237705	0.165496
																180.7	0.0725113	0.15594	0.116086	0.124782	0.448966	0.0470711	0.0521097	0.283305	0.214528	0.243975	0.150296	0.19189
																180.96	0.11648	0.156617	0.176816	0.160074	0.369125	0.0856153	0.0379773	0.210813	0.214546	0.18053	0.197942	0.182863
																181.22	0.075571	0.169638	0.089464	0.166352	0.290612	0.0695321	0.0477187	0.28684	0.200566	0.211462	0.182001	0.227769
																181.48	0.0712865	0.197536	0.158414	0.184919	0.289506	0.115771	0.0336736	0.234108	0.222571	0.219748	0.176878	0.227081
																181.74	0.0883667	0.162555	0.124102	0.119764	0.320469	0.0996187	0.053331	0.275946	0.200603	0.163008	0.171272	0.168391
																182	0.0665458	0.154568	0.080835	0.132732	0.344797	0.128873	0.0651371	0.323057	0.197625	0.204187	0.177184	0.210603
																182.26	0.0631019	0.146404	0.130799	0.117946	0.328541	0.0702253	0.068045	0.328678	0.237005	0.18831	0.167024	0.188193
																182.52	0.103439	0.188322	0.155479	0.148657	0.351764	0.0917851	0.0539998	0.301327	0.187912	0.247707	0.208145	0.220633
																182.78	0.0691515	0.201616	0.136104	0.0928835	0.437465	0.105511	0.0386461	0.280176	0.198261	0.234803	0.172849	0.210059
																183.04	0.12045	0.157123	0.153197	0.150427	0.441004	0.0716811	0.0581	0.222924	0.208809	0.228351	0.193387	0.235564
																183.3	0.0595235	0.164464	0.150461	0.101367	0.365476	0.117435	0.0637122	0.197021	0.225059	0.155165	0.193694	0.183235
																183.56	0.0839766	0.172779	0.177434	0.129945	0.338494	0.0390988	0.0390823	0.229588	0.237985	0.215637	0.206087	0.176042
																183.82	0.140568	0.228355	0.139886	0.130817	0.401526	0.0928943	0.0421356	0.244017	0.220465	0.190777	0.141055	0.218943
																184.08	0.0857441	0.178634	0.0736514	0.117801	0.411589	0.119168	0.0487947	0.215739	0.225476	0.170409	0.122268	0.185528
																184.34	0.116754	0.176978	0.0777785	0.154935	0.40982	0.0734142	0.0631307	0.330301	0.206812	0.180657	0.179943	0.231552
																184.6	0.0391748	0.148673	0.098025	0.0809094	0.408382	0.0734835	0.030911	0.284464	0.239674	0.198495	0.21686	0.255366
																184.86	0.0818656	0.153885	0.150028	0.147348	0.349663	0.0567071	0.0346913	0.347163	0.201928	0.1885	0.232187	0.230234
																185.12	0.0855352	0.169009	0.103393	0.107936	0.295477	0.0757712	0.0525168	0.218056	0.250513	0.218673	0.14631	0.230434
																185.38	0.0897572	0.156169	0.145103	0.0964951	0.459029	0.103917	0.0335572	0.262097	0.233864	0.145803	0.212612	0.171601
																185.64	0.0933284	0.159757	0.106075	0.0937076	0.29404	0.0054766	0.0593795	0.248942	0.234336	0.193118	0.182965	0.1906
																185.9	0.0669949	0.152443	0.149065	0.0755769	0.336946	0.0698094	0.0398383	0.252477	0.228744	0.157948	0.167462	0.233529
																186.16	0.0724897	0.190801	0.113847	0.0902899	0.319252	0.0571924	0.0524296	0.320855	0.221427	0.131254	0.185592	0.181573
																186.42	0.101451	0.169647	0.0767127	0.0745346	0.403959	0.0915771	0.0237576	0.174074	0.220719	0.113796	0.180819	0.210202
																186.68	0.0659454	0.140995	0.179493	0.106118	0.41181	0.128943	0.0733374	0.205887	0.200857	0.250427	0.146354	0.181
																186.94	0.090079	0.171665	0.0807522	0.0942893	0.360058	0.117643	0.0668237	0.352611	0.244975	0.193624	0.150077	0.16713
																187.2	0.0663681	0.166195	0.201102	0.0725713	0.360279	0.104263	0.0656605	0.267022	0.248298	0.217534	0.179943	0.235249
																187.46	0.0927016	0.173496	0.140358	0.0615668	0.268053	0.112166	0.0421937	0.274092	0.286243	0.186666	0.134574	0.17054
																187.72	0.107524	0.197893	0.203005	0.127933	0.368462	0.0927556	0.0826718	0.297329	0.232121	0.286229	0.134574	0.217854
																187.98	0.06266	0.15879	0.124496	0.0883993	0.37576	0.109879	0.0521388	0.273918	0.210552	0.233411	0.17009	0.187018
																188.24	0.104935	0.181135	0.163174	0.0905565	0.413137	0.13539	0.0441711	0.254274	0.205632	0.19647	0.263368	0.175727
																188.5	0.110435	0.137209	0.227982	0.0688627	0.447086	0.136568	0.0334991	0.257287	0.245066	0.138908	0.182439	0.186846
																188.76	0.139353	0.164318	0.157703	0.0999127	0.340374	0.101282	0.0303585	0.267602	0.233701	0.149472	0.189446	0.187993
																189.02	0.0993468	0.157427	0.107608	0.10813	0.2581	0.0679376	0.0642938	0.307527	0.18439	0.176292	0.200482	0.174208
																189.28	0.102961	0.147177	0.107462	0.0915746	0.355745	0.0836742	0.0295443	0.244596	0.227437	0.182428	0.202584	0.147672
																189.54	0.109835	0.180384	0.123625	0.0446481	0.21243	0.0912998	0.0669109	0.225416	0.223987	0.160415	0.206131	0.171314
																189.8	0.0820049	0.180797	0.106961	0.0898536	0.468429	0.117782	0.033848	0.278264	0.23597	0.178443	0.218393	0.196934
																190.06	0.105711	0.157614	0.130439	0.0786552	0.483578	0.104055	0.0587979	0.282146	0.245829	0.190904	0.244099	0.159966
																190.32	0.129547	0.161179	0.126974	0.0815639	0.265399	0.0904679	0.0915118	0.201194	0.222644	0.190841	0.224217	0.128844
																190.58	0.117693	0.186894	0.113804	0.0800611	0.253345	0.12104	0.0296606	0.312395	0.230178	0.16149	0.190453	0.1808
																190.84	0.0910829	0.154728	0.081711	0.102821	0.399978	0.119653	0.0291954	0.277453	0.254961	0.190524	0.20416	0.195329
																191.1	0.0914335	0.155369	0.15894	0.0772978	0.370895	0.111473	0.0498415	0.285333	0.217197	0.130875	0.156383	0.211119
																191.36	0.0772521	0.174276	0.116549	0.0978282	0.2999	0.0673137	0.0495798	0.246277	0.259119	0.165349	0.158091	0.147872
																191.62	0.116374	0.184326	0.155299	0.0807882	0.291386	0.0918544	0.0813051	0.265226	0.216634	0.245999	0.208846	0.196618
																191.88	0.0601383	0.161894	0.166688	0.0995007	0.276236	0.150295	0.0546686	0.266327	0.2467	0.271428	0.176615	0.196762
																192.14	0.0841735	0.16281	0.15382	0.105827	0.316709	0.0689081	0.0339934	0.278032	0.204143	0.211399	0.161506	0.160739
																192.4	0.114645	0.191741	0.142022	0.0985311	0.429393	0.140797	0.0748495	0.353712	0.244649	0.143842	0.156952	0.187448
																192.66	0.0993564	0.213784	0.116086	0.0790188	0.336172	0.0880416	0.0607462	0.283537	0.257103	0.191283	0.228246	0.209142
																192.92	0.0856072	0.175419	0.072167	0.112347	0.460909	0.129289	0.0725232	0.26766	0.229361	0.210133	0.165842	0.21132
																193.18	0.104056	0.16276	0.13863	0.0748012	0.397434	0.126308	0.102533	0.365475	0.235807	0.227592	0.167637	0.161972
																193.44	0.116617	0.148457	0.142046	0.0986038	0.305761	0.116049	0.0426881	0.287709	0.270393	0.184136	0.230523	0.176788
																193.7	0.0787771	0.194228	0.179298	0.0820729	0.309632	0.128458	0.0550176	0.300226	0.242361	0.206085	0.160499	0.197535
																193.96	0.138005	0.194154	0.174893	0.0752375	0.309411	0.132894	0.0462939	0.251782	0.246355	0.237586	0.284344	0.172747
																194.22	0.0530224	0.172872	0.111283	0.0799156	0.531682	0.16922	0.0790951	0.295069	0.253	0.150927	0.140355	0.177619
																194.48	0.0903144	0.17263	0.176899	0.073662	0.377419	0.136984	0.0465847	0.19679	0.207121	0.155924	0.149639	0.204872
																194.74	0.103324	0.1837	0.142085	0.098313	0.356519	0.0867938	0.0678996	0.295069	0.232793	0.16693	0.176221	0.163605
																195	0.104114	0.161367	0.167121	0.0807398	0.329315	0.140936	0.0867138	0.212899	0.219793	0.187298	0.273352	0.153346
																195.26	0.0784001	0.154368	0.223991	0.0986766	0.25047	0.159099	0.068394	0.292461	0.226783	0.164969	0.162295	0.214988
																195.52	0.0481664	0.179784	0.123708	0.089999	0.406281	0.099896	0.0607171	0.235962	0.247699	0.21861	0.163652	0.174151
																195.78	0.0725378	0.149128	0.240008	0.084012	0.354418	0.139341	0.0653116	0.273454	0.215872	0.163514	0.197197	0.205416
																196.04	0.12282	0.171371	0.218701	0.093247	0.258764	0.0805546	0.0897962	0.251666	0.217669	0.258524	0.189534	0.197421
																196.3	0.109193	0.137575	0.135651	0.0753587	0.322128	0.16922	0.0803455	0.370053	0.217433	0.157695	0.156208	0.210317
																196.56	0.136336	0.163876	0.112747	0.0870661	0.310738	0.176776	0.0887784	0.231037	0.21422	0.150421	0.131771	0.193151
																196.82	0.14162	0.158006	0.101018	0.100834	0.348889	0.275355	0.0751694	0.386568	0.227364	0.184009	0.199693	0.187563
																197.08	0.0850453	0.21903	0.138805	0.0727652	0.289616	0.197296	0.0875571	0.252593	0.234518	0.244797	0.213488	0.20129
																197.34	0.0949422	0.157146	0.193855	0.136295	0.307641	0.0972617	0.0840385	0.30944	0.22386	0.221519	0.147712	0.196905
																197.6	0.0875261	0.152569	0.0701813	0.106554	0.270264	0.188354	0.0770304	0.255259	0.207048	0.286925	0.111233	0.199054
																197.86	0.0790269	0.16423	0.179094	0.093441	0.269269	0.13227	0.0713019	0.238512	0.213838	0.19432	0.199212	0.20278
																198.12	0.0981868	0.174879	0.105384	0.14936	0.324671	0.177816	0.0607462	0.22982	0.247826	0.197925	0.199737	0.19295
																198.38	0.0974663	0.140978	0.20356	0.084109	0.295256	0.254627	0.0667074	0.26314	0.208119	0.183377	0.194395	0.171171
																198.64	0.0978962	0.177168	0.0676261	0.110941	0.310516	0.231612	0.0524005	0.262212	0.220029	0.244861	0.148982	0.17994
																198.9	0.0917409	0.155186	0.0875173	0.0703655	0.262745	0.183847	0.0523132	0.270151	0.23833	0.25321	0.163827	0.202551
																199.16	0.124352	0.165862	0.148953	0.122843	0.300453	0.150364	0.0711565	0.252825	0.229234	0.222089	0.259207	0.18229
																199.42	0.108139	0.15446	0.162838	0.0788734	0.254783	0.189671	0.0437058	0.242278	0.216725	0.188374	0.26201	0.185385
																199.68	0.0815317	0.165887	0.0262717	0.0763283	0.233661	0.170121	0.0958737	0.229356	0.221119	0.23436	0.235428	0.179825
																199.94	0.0523284	0.152734	0.16571	0.113002	0.398209	0.156256	0.0509756	0.26256	0.214801	0.197229	0.179199	0.237111
																200.2	0.0893489	0.159268	0.105695	0.08726	0.345461	0.198198	0.0547559	0.329837	0.244703	0.220001	0.173812	0.237054
																200.46	0.0844209	0.17525	0.131699	0.0924472	0.28265	0.191612	0.0491145	0.187055	0.245956	0.203555	0.18603	0.21794
																200.72	0.117078	0.169314	0.170888	0.096083	0.237089	0.0592721	0.0626654	0.26453	0.237005	0.222468	0.174995	0.234933
																200.98	0.114674	0.156217	0.0981369	0.100858	0.149729	0.175598	0.0403036	0.325897	0.205323	0.195079	0.233808	0.21046
																201.24	0.0884147	0.158951	0.205458	0.134526	0.219839	0.149879	0.0377446	0.224431	0.256141	0.273515	0.228159	0.163061
																201.5	0.101297	0.169623	0.143945	0.114432	0.35862	0.129012	0.0665329	0.257693	0.218704	0.299007	0.149201	0.182347
																201.76	0.0725234	0.157969	0.117283	0.106215	0.385823	0.165615	0.0497834	0.230399	0.25596	0.241635	0.201883	0.248001
																202.02	0.0757919	0.175007	0.131354	0.0881569	0.241402	0.103224	0.0425718	0.304514	0.176528	0.20792	0.153492	0.200917
																202.28	0.0723721	0.158325	0.201496	0.0979736	0.290059	0.124853	0.037134	0.208032	0.22898	0.215004	0.158441	0.152142
																202.54	0.0914095	0.140884	0.155854	0.0973434	0.272808	0.218995	0.0560354	0.263603	0.248443	0.250743	0.228465	0.182978
																202.8	0.086724	0.162813	0.15051	0.0875509	0.270043	0.138718	0.0662712	0.266616	0.230505	0.22949	0.161069	0.166901
																203.06	0.0705709	0.160925	0.116967	0.0885447	0.47053	0.150988	0.0739771	0.296807	0.237949	0.179898	0.144953	0.135349
																203.32	0.0585077	0.199745	0.19186	0.084109	0.417229	0.146343	0.10294	0.249812	0.231377	0.18363	0.248829	0.164207
																203.58	0.12605	0.153412	0.210125	0.0967859	0.331306	0.141005	0.0496961	0.273512	0.244013	0.246948	0.171141	0.197507
																203.84	0.0850092	0.146548	0.158833	0.0816608	0.213425	0.146551	0.0502777	0.313612	0.256958	0.168322	0.242829	0.178335
																204.1	0.0793079	0.151913	0.131811	0.111935	0.27701	0.205823	0.0526622	0.271136	0.238657	0.21007	0.222334	0.13575
																204.36	0.0893513	0.143501	0.155688	0.108251	0.238969	0.188354	0.050394	0.270267	0.241126	0.171801	0.202058	0.147414
																204.62	0.0884291	0.17203	0.115872	0.0907504	0.391131	0.158406	0.0795022	0.276699	0.231831	0.216712	0.11189	0.206591
																204.88	0.0825068	0.149037	0.110577	0.107621	0.272697	0.12617	0.0393149	0.367039	0.253618	0.212727	0.19019	0.130305
																205.14	0.0721751	0.11829	0.195646	0.0676508	0.274688	0.174003	0.0719707	0.305325	0.242379	0.227465	0.220582	0.179711
																205.4	0.0676289	0.15755	0.147901	0.0850785	0.195953	0.161941	0.0380354	0.308512	0.228708	0.188627	0.200569	0.147385
																205.66	0.0482072	0.134795	0.165495	0.0896354	0.297025	0.165546	0.0585071	0.316277	0.230396	0.283003	0.21686	0.173062
																205.92	0.130642	0.185502	0.218088	0.078025	0.255446	0.232513	0.0499869	0.300168	0.23381	0.158328	0.264462	0.134862
																206.18	0.0831864	0.143479	0.091333	0.107645	0.338936	0.0969151	0.0716217	0.31141	0.272826	0.258713	0.232319	0.120934
																206.44	0.121326	0.153346	0.131398	0.073759	0.207785	0.167626	0.0492599	0.218926	0.254798	0.252072	0.231093	0.168362
																206.7	0.121252	0.181243	0.127173	0.0947014	0.260533	0.0780589	0.0420193	0.382801	0.249968	0.203808	0.175345	0.194097
																206.96	0.0759024	0.134468	0.0774184	0.0866541	0.311069	0.151404	0.0629853	0.330359	0.255379	0.189639	0.199781	0.170196
																207.22	0.0629986	0.150964	0.141662	0.0754557	0.38527	0.124229	0.0498124	0.232138	0.229543	0.182238	0.202102	0.130277
																207.48	0.0671918	0.175795	0.230196	0.0955013	0.325003	0.180797	0.0573148	0.249232	0.240328	0.172117	0.253646	0.0878636
																207.74	0.0887701	0.139221	0.165773	0.0667539	0.24472	0.224194	0.041205	0.248421	0.206667	0.177873	0.286534	0.151999
																208	0.10763	0.154383	0.13606	0.0860239	0.253566	0.164714	0.0554247	0.304862	0.256123	0.163072	0.254303	0.157472
																208.26	0.0451596	0.198137	0.134649	0.0845938	0.2999	0.160693	0.0524877	0.206757	0.224913	0.221519	0.221677	0.13747
																208.52	0.0874325	0.168756	0.119629	0.0772494	0.361274	0.145997	0.0590305	0.225648	0.191761	0.266937	0.231706	0.168792
																208.78	0.0832441	0.187552	0.196858	0.0559434	0.320579	0.15688	0.0699933	0.260474	0.210988	0.277121	0.143595	0.160997
																209.04	0.0846154	0.182328	0.217557	0.071529	0.354639	0.104333	0.0775829	0.181955	0.232593	0.203555	0.214539	0.157644
																209.3	0.101724	0.181068	0.155333	0.109027	0.176711	0.182669	0.0685103	0.276525	0.256758	0.217661	0.236523	0.191747
																209.56	0.0845674	0.155423	0.205901	0.0609608	0.371448	0.162912	0.0540289	0.369241	0.220574	0.135239	0.215371	0.215819
																209.82	0.072019	0.15943	0.103505	0.0827516	0.441557	0.158683	0.130245	0.213073	0.225331	0.192865	0.309525	0.151512
																210.08	0.1	0.20143	0.190667	0.0652269	0.391131	0.150572	0.070604	0.272237	0.208137	0.222848	0.210685	0.14343
																210.34	0.130404	0.160597	0.142776	0.101003	0.255004	0.168042	0.0630725	0.229646	0.217833	0.314251	0.208102	0.164608
																210.6	0.155912	0.174891	0.229126	0.113656	0.221166	0.148354	0.068394	0.336211	0.245157	0.178126	0.2776	0.189683
																210.86	0.143176	0.164576	0.190823	0.0820002	0.232334	0.197296	0.0726104	0.243379	0.221609	0.222974	0.20127	0.193351
																211.12	0.124873	0.18171	0.163802	0.0540285	0.310406	0.18773	0.0667074	0.237353	0.219594	0.173066	0.209985	0.212581
																211.38	0.100586	0.154053	0.121026	0.0901445	0.340042	0.220173	0.0631888	0.218288	0.244049	0.24834	0.261966	0.210145
																211.64	0.106069	0.158016	0.138425	0.05844	0.212208	0.1774	0.0754893	0.214927	0.225748	0.150484	0.271031	0.250695
																211.9	0.114057	0.170133	0.157329	0.0814669	0.363486	0.184194	0.0755474	0.2654	0.232339	0.237017	0.230655	0.247657
																212.16	0.100572	0.196667	0.218287	0.0986038	0.324008	0.159237	0.121318	0.298951	0.234935	0.142577	0.218261	0.232354
																212.42	0.109856	0.168475	0.236918	0.0884962	0.17638	0.139341	0.094507	0.173842	0.23174	0.174521	0.237136	0.20341
																212.68	0.0941281	0.153126	0.120053	0.116928	0.107486	0.116187	0.0526913	0.246451	0.223515	0.195964	0.19746	0.203811
																212.94	0.10702	0.204009	0.193962	0.0739044	0.268384	0.148908	0.062171	0.273802	0.266308	0.122905	0.175126	0.228915
																213.2	0.119174	0.164024	0.132064	0.0935864	0.551476	0.235425	0.0501905	0.331576	0.230669	0.176165	0.20381	0.25657
																213.46	0.0809866	0.151095	0.100483	0.0730076	0.450072	0.171161	0.0671726	0.283074	0.209063	0.194446	0.214933	0.209285
																213.72	0.134369	0.167859	0.166547	0.0813457	0.320027	0.135529	0.0675797	0.271658	0.217597	0.153963	0.176002	0.175183
																213.98	0.105747	0.138357	0.159042	0.0668751	0.27126	0.181906	0.0840967	0.25578	0.240836	0.184642	0.159317	0.223212
																214.24	0.0786234	0.155195	0.246652	0.0818548	0.332854	0.28818	0.0739771	0.263777	0.226438	0.275982	0.234246	0.196561
																214.5	0.125944	0.206131	0.147454	0.0992098	0.225478	0.15487	0.079066	0.211277	0.246319	0.202986	0.184673	0.187935
																214.76	0.108975	0.195984	0.111531	0.0566948	0.306646	0.181976	0.0661258	0.305267	0.21983	0.190145	0.247077	0.146525
																215.02	0.0927784	0.175924	0.135277	0.0601609	0.377751	0.116534	0.0833115	0.319349	0.240237	0.179645	0.221152	0.21281
																215.28	0.103345	0.18488	0.119488	0.0509986	0.202145	0.105234	0.0997994	0.265284	0.235916	0.166108	0.240464	0.189139
																215.54	0.13167	0.157201	0.15363	0.0869207	0.288842	0.127348	0.0530111	0.256012	0.219231	0.185717	0.21051	0.17289
																215.8	0.0998247	0.176056	0.103637	0.053471	0.351764	0.0569844	0.0789497	0.239439	0.27417	0.173762	0.157521	0.130363
																216.06	0.0977353	0.191259	0.157966	0.0750679	0.289063	0.106343	0.0770886	0.265921	0.220592	0.181669	0.168426	0.210288
																216.32	0.110882	0.184998	0.108494	0.0479203	0.220281	0.141282	0.0537672	0.281335	0.244231	0.193497	0.181169	0.164178
																216.58	0.112752	0.171655	0.128721	0.0559191	0.218954	0.178024	0.0740062	0.281045	0.223497	0.223607	0.174644	0.158332
																216.84	0.102973	0.202888	0.151571	0.0879387	0.35862	0.125407	0.0667365	0.274555	0.226257	0.136821	0.227502	0.182949
																217.1	0.0965945	0.22445	0.168732	0.0652026	0.174168	0.105789	0.0576929	0.301906	0.248116	0.228161	0.22032	0.210775
																217.36	0.0766373	0.204083	0.186963	0.0626818	0.219175	0.126794	0.0642066	0.387147	0.193558	0.188563	0.187475	0.21516
																217.62	0.0966282	0.184777	0.158331	0.0855876	0.237311	0.153969	0.063276	0.299009	0.208065	0.160668	0.242566	0.214558
																217.88	0.0790293	0.189784	0.155499	0.0467568	0.297468	0.133102	0.0333246	0.306079	0.292471	0.109431	0.190497	0.164207
																218.14	0.0961286	0.1858	0.133627	0.0766434	0.319363	0.162773	0.0595539	0.177261	0.207193	0.178443	0.196453	0.192177
																218.4	0.0987728	0.200323	0.166639	0.0908959	0.320469	0.120277	0.0818285	0.243611	0.253527	0.192422	0.270593	0.183293
																218.66	0.0886813	0.212926	0.231676	0.0698807	0.335398	0.178995	0.0802582	0.278148	0.218395	0.176039	0.237224	0.158561
																218.92	0.149353	0.210743	0.171856	0.0647663	0.296141	0.182392	0.0544942	0.237353	0.257666	0.183946	0.245194	0.183207
																219.18	0.131014	0.218699	0.144898	0.096083	0.361937	0.124991	0.0767978	0.292867	0.240963	0.249162	0.184979	0.226479
																219.44	0.137633	0.205467	0.101461	0.0725713	0.159018	0.105581	0.0964843	0.260126	0.244267	0.18578	0.191373	0.169709
																219.7	0.132765	0.183671	0.12527	0.108324	0.404733	0.129705	0.065108	0.308802	0.202763	0.162945	0.258244	0.193695
																219.96	0.079452	0.202861	0.142411	0.0658813	0.224041	0.144818	0.0529821	0.316046	0.181303	0.150927	0.164791	0.176186
																220.22	0.111232	0.235164	0.156316	0.0608154	0.317151	0.153414	0.0631307	0.253289	0.240128	0.171042	0.256624	0.185901
																220.48	0.114878	0.215024	0.132332	0.0874297	0.266726	0.101629	0.0574893	0.316683	0.244177	0.150104	0.201095	0.218197
																220.74	0.118327	0.221503	0.139997	0.101682	0.300232	0.0758406	0.0792405	0.244365	0.210498	0.225757	0.177491	0.23009
																221	0.128384	0.228358	0.111701	0.117341	0.13281	0.0888042	0.0790078	0.274323	0.23784	0.202733	0.208102	0.195214
																221.26	0.100949	0.202819	0.164371	0.091623	0.331417	0.113068	0.054436	0.289737	0.227727	0.312417	0.219356	0.253245
																221.52	0.127049	0.185972	0.128891	0.0893446	0.283424	0.0440901	0.068423	0.327519	0.224169	0.236321	0.244011	0.259378
																221.78	0.104116	0.22743	0.191587	0.078631	0.301449	0.182669	0.0931693	0.205134	0.192959	0.259852	0.23972	0.234589
																222.04	0.0933164	0.164345	0.165155	0.13106	0.274356	0.171438	0.0596121	0.259779	0.221518	0.182048	0.239019	0.250208
																222.3	0.105526	0.181873	0.185576	0.11099	0.115117	0.0840208	0.0657478	0.218694	0.246047	0.200582	0.155813	0.260324
																222.56	0.0969836	0.238532	0.105929	0.114383	0.266394	0.162357	0.10166	0.273165	0.192614	0.203302	0.183797	0.270784
																222.82	0.135272	0.184288	0.205497	0.100858	0.317041	0.147175	0.082003	0.270325	0.229725	0.251692	0.283425	0.287606
																223.08	0.0948702	0.167115	0.186263	0.0789461	0.34535	0.0888042	0.0774376	0.259141	0.282049	0.25865	0.211342	0.286947
																223.34	0.111095	0.211673	0.153124	0.093247	0.20878	0.087487	0.0663293	0.292461	0.258937	0.23474	0.18095	0.309729
																223.6	0.131951	0.152171	0.182934	0.0641846	0.215968	0.0967764	0.0995667	0.25439	0.241362	0.169903	0.239107	0.281416
																223.86	0.14697	0.168884	0.165948	0.114383	0.214199	0.169151	0.064352	0.240482	0.212949	0.198937	0.216685	0.226823
																224.12	0.103967	0.173348	0.175395	0.0830909	0.204468	0.111542	0.0984617	0.365996	0.218849	0.183124	0.283906	0.229546
																224.38	0.122419	0.232926	0.175429	0.0995976	0.299016	0.218302	0.0411178	0.265689	0.20654	0.213423	0.165316	0.275254
																224.64	0.124938	0.190129	0.0618101	0.119207	0.278669	0.117366	0.0930239	0.269804	0.244177	0.205326	0.191942	0.211864
																224.9	0.0996686	0.205728	0.136299	0.0973919	0.269601	0.177054	0.0523423	0.335052	0.256305	0.19957	0.164966	0.184152
																225.16	0.102344	0.202948	0.141769	0.101828	0.346677	0.178856	0.075024	0.344324	0.208646	0.23417	0.234027	0.173492
																225.42	0.104097	0.178994	0.240081	0.112978	0.271591	0.121248	0.0866265	0.330069	0.22504	0.235309	0.194044	0.222697
																225.68	0.115637	0.218531	0.173244	0.136004	0.197058	0.197643	0.0653988	0.259952	0.222571	0.241824	0.266258	0.23181
																225.94	0.0749033	0.207058	0.163101	0.0963254	0.202366	0.155633	0.0801128	0.302892	0.233882	0.24252	0.195927	0.182691
																226.2	0.0957011	0.214355	0.190414	0.0857815	0.237311	0.10357	0.041205	0.363157	0.259936	0.17781	0.178235	0.118699
																226.46	0.133214	0.210572	0.128964	0.128393	0.319031	0.143986	0.0805199	0.230689	0.193631	0.185084	0.148194	0.113512
																226.72	0.146538	0.203535	0.170328	0.0707291	0.289837	0.0820104	0.065835	0.24929	0.255597	0.25302	0.176133	0.19103
																226.98	0.0827109	0.2289	0.266932	0.0970041	0.201371	0.0863085	0.0987525	0.239961	0.213039	0.292239	0.19908	0.129732
																227.24	0.0819712	0.196069	0.159601	0.106191	0.123742	0.135875	0.0602809	0.271078	0.196717	0.196028	0.18822	0.135865
																227.5	0.132933	0.189012	0.131033	0.0946287	0.107708	0.117088	0.0943034	0.256881	0.205686	0.231324	0.233852	0.0941109
																227.76	0.0690651	0.193906	0.17868	0.0654693	0.24295	0.145581	0.0804327	0.371328	0.213439	0.190777	0.235297	0.133515
																228.02	0.130981	0.230456	0.135846	0.118843	0.25799	0.0806932	0.047428	0.291244	0.234155	0.210766	0.235735	0.170941
																228.28	0.105591	0.200351	0.194658	0.0544406	0.208891	0.0777123	0.0862485	0.317784	0.215218	0.232273	0.195752	0.177561
																228.54	0.0735657	0.219042	0.238616	0.11705	0.2675	0.187452	0.0565879	0.268703	0.234699	0.238472	0.262798	0.180886
																228.8	0.126802	0.200754	0.211264	0.109972	0.198054	0.131716	0.0615022	0.208495	0.228472	0.22386	0.198248	0.161542
																229.06	0.107051	0.159019	0.154355	0.0657844	0.262634	0.125269	0.0697898	0.218752	0.242016	0.177367	0.244362	0.175269
																229.32	0.0828526	0.190901	0.271955	0.0641361	0.307199	0.119307	0.0416412	0.29617	0.213203	0.126194	0.2	0.15624
																229.58	0.0773217	0.168893	0.14979	0.081273	0.232334	0.158752	0.0787461	0.205424	0.202981	0.25106	0.182527	0.0915891
																229.84	0.116057	0.210565	0.12328	0.070923	0.322459	0.152166	0.0528657	0.308281	0.242887	0.292934	0.157828	0.172403
																230.1	0.0875021	0.185437	0.136693	0.106215	0.28276	0.150988	0.0383844	0.252593	0.19866	0.250047	0.227721	0.169279
																230.36	0.091801	0.163842	0.269283	0.0947256	0.248369	0.142808	0.0626654	0.251202	0.201638	0.181289	0.182614	0.130592
																230.62	0.0934412	0.17407	0.199754	0.0609366	0.302997	0.115355	0.0769723	0.297618	0.200984	0.192802	0.240289	0.148073
																230.88	0.128512	0.203606	0.279873	0.0743649	0.226805	0.102253	0.0533601	0.328562	0.2028	0.230628	0.22032	0.176128
																231.14	0.112957	0.185729	0.119133	0.0884477	0.253566	0.151542	0.0476606	0.304398	0.202437	0.249605	0.198861	0.203152
																231.4	0.0911909	0.213782	0.210768	0.114626	0.227911	0.0742461	0.0538544	0.292113	0.214074	0.207034	0.190585	0.1714
																231.66	0.0981508	0.19124	0.172621	0.140271	0.341922	0.102738	0.0456251	0.203685	0.231522	0.254728	0.192818	0.133887
																231.92	0.0954106	0.175891	0.259062	0.0976828	0.346235	0.138925	0.0946524	0.18804	0.221918	0.112657	0.223954	0.173521
																232.18	0.155196	0.163636	0.111302	0.084109	0.255889	0.0937262	0.0650499	0.305267	0.199895	0.211462	0.233501	0.170483
																232.44	0.116439	0.198357	0.069899	0.10367	0.249585	0.0815945	0.0728721	0.23011	0.205069	0.246568	0.249923	0.182863
																232.7	0.104777	0.22558	0.221816	0.0948468	0.291496	0.0619757	0.0377446	0.346062	0.199695	0.185337	0.226889	0.152257
																232.96	0.0986695	0.216415	0.13898	0.120395	0.190534	0.143085	0.0438222	0.283711	0.193486	0.141944	0.217648	0.114716
																233.22	0.12769	0.215004	0.162736	0.123061	0.245604	0.133241	0.0372503	0.23828	0.207792	0.221519	0.19746	0.15475
																233.48	0.0758111	0.238185	0.199141	0.0996461	0.12142	0.0882496	0.0704877	0.275251	0.235516	0.214814	0.22321	0.164895
																233.74	0.0994789	0.202599	0.169486	0.111378	0.256773	0.143986	0.0621129	0.294084	0.220828	0.254918	0.178104	0.231609
																234	0.123464	0.226217	0.225086	0.0712866	0.292602	0.140035	0.0537963	0.214811	0.236152	0.262698	0.223954	0.205932
																234.26	0.0832777	0.199553	0.236373	0.113899	0.178591	0.0533795	0.081276	0.33372	0.218069	0.19666	0.123319	0.167388
																234.52	0.137244	0.185564	0.254288	0.0857087	0.185116	0.136846	0.0359417	0.242974	0.208428	0.242394	0.196059	0.159135
																234.78	0.117548	0.187228	0.13661	0.0863147	0.210439	0.108769	0.0749077	0.281103	0.203943	0.308685	0.167769	0.148187
																235.04	0.10458	0.195901	0.220088	0.0842302	0.221718	0.131854	0.0682486	0.206351	0.215454	0.320197	0.215108	0.201462
																235.3	0.125961	0.188431	0.233861	0.0991856	0.357293	0.111334	0.057751	0.245002	0.232157	0.270605	0.199037	0.179023
																235.56	0.12667	0.209951	0.104269	0.0729833	0.27137	0.125199	0.0775829	0.246335	0.258465	0.368588	0.198073	0.178765
																235.82	0.0976368	0.206067	0.22312	0.0589975	0.267831	0.109671	0.0878479	0.292287	0.231903	0.30432	0.186906	0.163118
																236.08	0.103233	0.180059	0.244666	0.090096	0.220944	0.0958752	0.0894763	0.22953	0.237332	0.267759	0.197241	0.175125
																236.34	0.138361	0.218599	0.236368	0.0820244	0.188433	0.153761	0.0912792	0.315234	0.220447	0.266241	0.183359	0.152028
																236.6	0.0744086	0.184225	0.230323	0.106651	0.209665	0.148354	0.101922	0.287304	0.229706	0.196407	0.113422	0.162287
																236.86	0.121701	0.215893	0.149873	0.08949	0.141657	0.115979	0.0340807	0.249754	0.242996	0.274527	0.177184	0.132082
																237.12	0.119525	0.201675	0.235711	0.0916958	0.230344	0.0813172	0.0955247	0.289564	0.213021	0.263015	0.21016	0.157931
																237.38	0.130616	0.203862	0.189163	0.105633	0.184341	0.0963605	0.0780482	0.199281	0.207502	0.281802	0.254609	0.208941
																237.64	0.0888974	0.200663	0.184705	0.114626	0.225257	0.14364	0.116898	0.300284	0.244703	0.225251	0.229122	0.224445
																237.9	0.0883138	0.204942	0.163369	0.0848119	0.322017	0.0885962	0.0692082	0.244423	0.243323	0.299892	0.201182	0.203668
																238.16	0.113391	0.202533	0.108893	0.0517016	0.200487	0.150711	0.0558609	0.317668	0.234953	0.275729	0.17679	0.129617
																238.42	0.0888086	0.204376	0.183824	0.0740498	0.245051	0.10766	0.0642357	0.270731	0.277311	0.289266	0.175082	0.164981
																238.68	0.134845	0.17622	0.195018	0.0788491	0.175716	0.0684229	0.0626945	0.271426	0.233501	0.318047	0.225093	0.177017
																238.94	0.135995	0.21549	0.156784	0.0621243	0.185447	0.155702	0.0802291	0.250275	0.219376	0.155165	0.206832	0.195529
																239.2	0.125731	0.226894	0.193597	0.0960345	0.236979	0.0899827	0.131234	0.252941	0.229416	0.232652	0.201664	0.114945
																239.46	0.111004	0.24021	0.156477	0.118795	0.229238	0.176291	0.07357	0.328794	0.192614	0.195015	0.14758	0.175641
																239.72	0.0898004	0.226259	0.155927	0.145191	0.356187	0.170815	0.0554247	0.293388	0.209227	0.316655	0.240026	0.190887
																239.98	0.108703	0.19678	0.211649	0.0943863	0.225699	0.0797227	0.0549885	0.219157	0.225404	0.237902	0.195183	0.175527
																240.24	0.113125	0.211508	0.21654	0.111232	0.317594	0.0555286	0.0513246	0.223909	0.232884	0.319122	0.218612	0.160195
																240.5	0.0978049	0.201661	0.20061	0.0769585	0.225921	0.126447	0.0932566	0.263545	0.244994	0.229932	0.199956	0.153833
																240.76	0.131939	0.200278	0.180787	0.0744134	0.28464	0.0966378	0.0479223	0.271658	0.197226	0.208805	0.240727	0.208454
																241.02	0.111638	0.210498	0.0794625	0.0824607	0.398872	0.254073	0.063625	0.291186	0.210879	0.304637	0.179286	0.246654
																241.28	0.137784	0.204763	0.165174	0.07102	0.335398	0.182461	0.0729012	0.284522	0.216562	0.261244	0.181169	0.158504
																241.54	0.149454	0.258837	0.17848	0.0914291	0.21641	0.10669	0.115677	0.288463	0.232956	0.242457	0.200876	0.179424
																241.8	0.117443	0.218066	0.17247	0.0704382	0.308968	0.120901	0.048533	0.313148	0.212368	0.330192	0.184366	0.205903
																242.06	0.087944	0.212564	0.196366	0.086339	0.411368	0.122912	0.0930239	0.343281	0.258048	0.24543	0.194832	0.206448
																242.32	0.128358	0.224448	0.245011	0.0903384	0.304324	0.112652	0.0768851	0.301211	0.244994	0.265482	0.23661	0.170282
																242.58	0.0772473	0.240192	0.22825	0.0763041	0.300896	0.148769	0.0687429	0.241583	0.224042	0.326713	0.178104	0.181573
																242.84	0.0928937	0.231809	0.252244	0.1051	0.296362	0.196326	0.089011	0.271484	0.222789	0.248593	0.182045	0.185528
																243.1	0.0984149	0.208056	0.189854	0.0674084	0.27137	0.0959445	0.0729303	0.241873	0.178398	0.363274	0.17079	0.180685
																243.36	0.151934	0.204168	0.159694	0.0908959	0.417671	0.101282	0.0674925	0.24987	0.215037	0.338541	0.199781	0.159851
																243.62	0.169533	0.235686	0.140129	0.0810064	0.196948	0.0735529	0.0734828	0.241989	0.179724	0.295338	0.232888	0.181688
																243.88	0.122445	0.197745	0.213255	0.075383	0.264072	0.146066	0.0663293	0.224489	0.238076	0.252008	0.237136	0.176157
																244.14	0.0898293	0.177084	0.253022	0.0709473	0.286299	0.0989948	0.083108	0.234977	0.233592	0.291859	0.177491	0.132598
																244.4	0.132217	0.198159	0.218161	0.05621	0.304656	0.140381	0.057373	0.318306	0.216907	0.321842	0.162601	0.11248
																244.66	0.128315	0.217576	0.162926	0.11019	0.422426	0.179619	0.0848236	0.283769	0.222499	0.283193	0.171009	0.108755
																244.92	0.0848171	0.202788	0.137136	0.0756254	0.43271	0.162773	0.065108	0.2716	0.208646	0.272313	0.159755	0.112939
																245.18	0.101977	0.192231	0.207512	0.0747285	0.296583	0.109185	0.0633342	0.264762	0.220647	0.293124	0.201839	0.149764
																245.44	0.164135	0.214387	0.124399	0.065542	0.282871	0.142392	0.142924	0.276873	0.198388	0.192928	0.175126	0.0935378
																245.7	0.134998	0.243309	0.0770631	0.0852482	0.404512	0.196187	0.0940417	0.330996	0.255215	0.325701	0.195665	0.122224
																245.96	0.10654	0.229245	0.211235	0.0583915	0.253456	0.205893	0.101457	0.378165	0.252564	0.334113	0.1739	0.152199
																246.22	0.121204	0.228885	0.136128	0.0967132	0.310185	0.158128	0.0707203	0.26737	0.249333	0.252325	0.180775	0.142857
																246.48	0.159247	0.22553	0.165646	0.0586339	0.365697	0.127695	0.0851726	0.248015	0.236025	0.329939	0.23718	0.106204
																246.74	0.125666	0.184048	0.143297	0.081782	0.26949	0.163189	0.127686	0.325491	0.24276	0.295465	0.228202	0.132139
																247	0.144374	0.225006	0.157105	0.0604761	0.313944	0.0972617	0.0864521	0.296691	0.189582	0.29091	0.153536	0.106978
																247.26	0.111016	0.201944	0.172134	0.0837212	0.357182	0.159307	0.107273	0.242916	0.214074	0.253653	0.185592	0.156842
																247.52	0.0876942	0.233742	0.136732	0.049205	0.439235	0.0960139	0.109046	0.286377	0.236061	0.224935	0.189446	0.107064
																247.78	0.142907	0.216134	0.196186	0.0948226	0.313834	0.154246	0.136672	0.319523	0.224405	0.385097	0.163784	0.140049
																248.04	0.107889	0.258191	0.24798	0.102046	0.254562	0.165338	0.116665	0.301733	0.225803	0.250364	0.213269	0.144577
																248.3	0.12861	0.225146	0.215654	0.106894	0.450293	0.166724	0.119544	0.268181	0.245593	0.258587	0.131158	0.147328
																248.56	0.110214	0.275511	0.207083	0.101488	0.32069	0.113761	0.0959609	0.276757	0.240636	0.285534	0.216772	0.114114
																248.82	0.0916208	0.226488	0.141151	0.12054	0.329758	0.181282	0.0942162	0.182245	0.23991	0.261307	0.197767	0.141482
																249.08	0.169997	0.231211	0.181284	0.137968	0.281433	0.150087	0.0651371	0.302776	0.224496	0.245114	0.118634	0.0902708
																249.34	0.188878	0.223432	0.134157	0.0629727	0.2466	0.165962	0.0992759	0.281509	0.221736	0.386931	0.188921	0.100845
																249.6	0.134117	0.190502	0.231564	0.106263	0.357956	0.157643	0.0749949	0.316509	0.223189	0.302739	0.203328	0.120447
																249.86	0.129088	0.226229	0.188024	0.0591914	0.230786	0.128596	0.106807	0.198238	0.236424	0.354482	0.203416	0.110732
																250.12	0.138913	0.218945	0.190706	0.168291	0.290169	0.0614905	0.102329	0.301849	0.237296	0.293504	0.167375	0.121651
																250.38	0.124093	0.196784	0.172645	0.104906	0.268163	0.0682842	0.0902323	0.30434	0.226275	0.398191	0.175476	0.108841
																250.64	0.137631	0.213452	0.0972511	0.094968	0.274356	0.230641	0.0724069	0.257171	0.226475	0.356759	0.172761	0.113254
																250.9	0.102342	0.218437	0.181741	0.0917927	0.386487	0.127972	0.110152	0.187576	0.255469	0.369853	0.200044	0.12486
																251.16	0.164029	0.250706	0.17083	0.0850058	0.338162	0.143778	0.0967461	0.269398	0.221337	0.343538	0.211386	0.128156
																251.42	0.155818	0.205233	0.18543	0.114214	0.215858	0.156326	0.0829044	0.267428	0.238821	0.34202	0.174469	0.0922195
																251.68	0.146764	0.211998	0.179546	0.0962769	0.221166	0.103362	0.10483	0.22698	0.250204	0.329306	0.167988	0.163834
																251.94	0.141793	0.190215	0.278613	0.113632	0.215415	0.0379203	0.0625491	0.28881	0.233882	0.340123	0.216247	0.105946
																252.2	0.141014	0.218653	0.236635	0.093853	0.233219	0.124021	0.0991305	0.238396	0.233555	0.272693	0.19527	0.107293
																252.46	0.131583	0.227318	0.119216	0.0895627	0.215526	0.151542	0.0903196	0.260706	0.211986	0.256057	0.179023	0.096948
																252.72	0.185756	0.206924	0.218944	0.105827	0.238306	0.198752	0.0558318	0.232138	0.26068	0.295528	0.239413	0.136467
																252.98	0.148178	0.214242	0.184267	0.0880357	0.199381	0.124853	0.0770886	0.220722	0.22199	0.247517	0.292358	0.230491
																253.24	0.147415	0.212834	0.190584	0.117583	0.386376	0.129428	0.111896	0.310946	0.240128	0.343159	0.215415	0.144433
																253.5	0.145863	0.241869	0.174733	0.124249	0.32644	0.127764	0.0613859	0.258214	0.266381	0.275413	0.217911	0.114973
																253.76	0.189805	0.227862	0.173068	0.06656	0.278669	0.092201	0.0585943	0.237932	0.268723	0.301537	0.19203	0.118928
																254.02	0.166354	0.221361	0.12948	0.0551435	0.368462	0.122565	0.0541452	0.214232	0.238149	0.27225	0.235954	0.151626
																254.28	0.13546	0.253011	0.175692	0.0451086	0.31494	0.0281456	0.0516735	0.203106	0.201383	0.333734	0.192468	0.112566
																254.54	0.134838	0.207516	0.249961	0.0828001	0.462899	0.124021	0.0622874	0.311236	0.259972	0.285913	0.196628	0.147414
																254.8	0.17358	0.218029	0.135457	0.0734196	0.189539	0.116672	0.096717	0.186185	0.263785	0.333291	0.173681	0.165926
																255.06	0.164358	0.209604	0.189343	0.0801823	0.256663	0.0856153	0.0925877	0.2953	0.254289	0.278955	0.19838	0.167932
																255.32	0.189114	0.247296	0.136727	0.101803	0.252903	0.101629	0.0619966	0.21823	0.225585	0.3152	0.190847	0.0704972
																255.58	0.176976	0.207644	0.165004	0.0740014	0.381953	0.0561525	0.0549594	0.315466	0.228599	0.289835	0.235954	0.1475
																255.84	0.161505	0.200361	0.207521	0.0787764	0.287958	0.140243	0.0671145	0.253752	0.269014	0.266873	0.226976	0.129331
																256.1	0.200401	0.203568	0.0728143	0.0865329	0.224925	0.161664	0.0740353	0.253057	0.237441	0.304067	0.193606	0.158475
																256.36	0.107627	0.231479	0.111127	0.0818063	0.194073	0.0921317	0.0781936	0.338935	0.234191	0.406541	0.161375	0.137727
																256.62	0.153349	0.226311	0.099378	0.0837696	0.217185	0.113899	0.0830498	0.194472	0.242307	0.343665	0.21178	0.158332
																256.88	0.140592	0.214069	0.193286	0.0718441	0.433927	0.0961525	0.0668528	0.227676	0.274242	0.290404	0.219882	0.117409
																257.14	0.154939	0.212066	0.176714	0.0664146	0.283092	0.153068	0.0847655	0.203454	0.248407	0.287368	0.219006	0.141969
																257.4	0.193595	0.219898	0.174592	0.123885	0.369568	0.112097	0.106197	0.242047	0.21215	0.253084	0.187169	0.152973
																257.66	0.153777	0.234607	0.135457	0.0626091	0.256552	0.122634	0.0847946	0.173727	0.223788	0.233664	0.227896	0.163404
																257.92	0.20013	0.216387	0.135194	0.0769585	0.184894	0.155078	0.0633633	0.241293	0.227945	0.24796	0.184103	0.157874
																258.18	0.166229	0.213245	0.151157	0.0592399	0.274577	0.0831196	0.0919771	0.229588	0.252002	0.26662	0.222334	0.171343
																258.44	0.128315	0.212876	0.14099	0.0738074	0.246157	0.20305	0.0423391	0.248942	0.223152	0.296287	0.159273	0.158561
																258.7	0.176673	0.230965	0.172367	0.0772736	0.215526	0.112305	0.0792114	0.345657	0.229961	0.28819	0.202233	0.171887
																258.96	0.153976	0.232569	0.194931	0.0897082	0.311622	0.106759	0.0544942	0.304688	0.242978	0.248909	0.192205	0.154521
																259.22	0.173897	0.210479	0.209668	0.0452055	0.239633	0.12922	0.0630434	0.238975	0.257158	0.411158	0.189534	0.11632
																259.48	0.164161	0.216759	0.160774	0.0916473	0.266062	0.060104	0.0707494	0.34699	0.232847	0.284015	0.219575	0.175011
																259.74	0.219386	0.226154	0.171039	0.0854421	0.349442	0.112305	0.0886039	0.273802	0.273643	0.260295	0.229954	0.143201
																260	0.175444	0.2198	0.175331	0.0962527	0.281544	0.0824263	0.0665911	0.231442	0.220374	0.262445	0.150383	0.0993266
																260.26	0.17608	0.231928	0.193412	0.0813457	0.25611	0.0763951	0.0611824	0.239207	0.230051	0.281991	0.157697	0.123972
																260.52	0.164927	0.265426	0.212286	0.115474	0.212208	0.0852686	0.0692373	0.184041	0.216326	0.292681	0.210861	0.1287
																260.78	0.203557	0.216061	0.238456	0.0701716	0.273692	0.070156	0.0487365	0.277742	0.265963	0.241824	0.209284	0.170884
																261.04	0.0952016	0.248583	0.142713	0.137556	0.154152	0.099688	0.0870046	0.24025	0.200893	0.260295	0.181739	0.191517
																261.3	0.196001	0.250364	0.155187	0.102846	0.348004	0.128596	0.0641193	0.178015	0.225748	0.335442	0.208014	0.107322
																261.56	0.163976	0.234493	0.118651	0.133072	0.380958	0.0985095	0.0635959	0.26314	0.206794	0.295971	0.216378	0.133744
																261.82	0.197303	0.210166	0.144202	0.099428	0.188875	0.0943501	0.0795022	0.252651	0.221409	0.208362	0.202365	0.0853417
																262.08	0.172324	0.235803	0.204411	0.106021	0.3814	0.150156	0.0809852	0.242221	0.24523	0.279208	0.216466	0.162831
																262.34	0.175095	0.25931	0.187533	0.113899	0.277563	0.0858925	0.0634214	0.262502	0.228036	0.276109	0.187869	0.133142
																262.6	0.210454	0.243546	0.231126	0.113826	0.226695	0.0513692	0.0828753	0.271194	0.240092	0.237207	0.191592	0.154148
																262.86	0.185588	0.212777	0.151109	0.112856	0.249032	0.136915	0.0780482	0.342122	0.250949	0.198052	0.155332	0.119301
																263.12	0.18456	0.255995	0.1871	0.117825	0.183899	0.0836742	0.10957	0.280929	0.204851	0.279208	0.174425	0.109701
																263.38	0.168645	0.224311	0.154662	0.112735	0.274024	0.12409	0.0777574	0.22246	0.221173	0.225694	0.22286	0.154034
																263.64	0.192512	0.245386	0.124083	0.141773	0.221276	0.152582	0.0565879	0.234571	0.207865	0.29129	0.20727	0.204757
																263.9	0.212342	0.239881	0.15582	0.12437	0.302333	0.0905373	0.0748786	0.208379	0.249387	0.229237	0.22032	0.167073
																264.16	0.160837	0.209793	0.12473	0.11259	0.360389	0.084922	0.073541	0.29362	0.225313	0.336897	0.209459	0.173033
																264.42	0.1817	0.237568	0.17412	0.0799641	0.33971	0.10662	0.073541	0.325143	0.265455	0.248213	0.183972	0.092936
																264.68	0.153344	0.271381	0.218676	0.0891264	0.179144	0.118059	0.0982	0.30069	0.254253	0.355747	0.172192	0.127268
																264.94	0.130224	0.192584	0.122043	0.117292	0.356629	0.0998267	0.0563262	0.235441	0.240818	0.301411	0.174206	0.11334
																265.2	0.186441	0.182707	0.1997	0.0531559	0.260091	0.0747314	0.0811888	0.253752	0.215636	0.300778	0.165316	0.155667
																265.46	0.159805	0.267646	0.179308	0.0813215	0.276457	0.0707106	0.0583035	0.140059	0.186931	0.292239	0.251894	0.159392
																265.72	0.135505	0.225658	0.173287	0.110263	0.19551	0.124783	0.0694699	0.262154	0.233574	0.344614	0.214627	0.108726
																265.98	0.180749	0.22272	0.0769512	0.0996946	0.351653	0.112998	0.0815086	0.263777	0.229597	0.303435	0.219794	0.126121
																266.24	0.148784	0.223321	0.137442	0.112953	0.461904	0.0895667	0.0674053	0.275772	0.215127	0.281359	0.197854	0.107437
																266.5	0.193038	0.227897	0.133539	0.096083	0.248148	0.112374	0.0458286	0.276641	0.274279	0.333101	0.180162	0.106376
																266.76	0.160047	0.238419	0.189806	0.101997	0.359173	0.0758406	0.0771758	0.211798	0.258665	0.243912	0.223385	0.141224
																267.02	0.14484	0.243365	0.116612	0.141337	0.204025	0.0862392	0.065835	0.212899	0.255215	0.292302	0.20416	0.145178
																267.28	0.185228	0.212964	0.154652	0.132054	0.260865	0.123605	0.106371	0.219853	0.265473	0.284332	0.184147	0.202006
																267.54	0.161512	0.242041	0.157489	0.104276	0.413911	0.0837435	0.100701	0.192675	0.231849	0.249035	0.204554	0.0805273
																267.8	0.153813	0.230474	0.221441	0.142404	0.424196	0.0912305	0.0747914	0.286434	0.231486	0.26681	0.186249	0.150767
																268.06	0.192118	0.216583	0.194449	0.116298	0.271481	0.0676603	0.0711856	0.273976	0.252928	0.302423	0.208233	0.158934
																268.32	0.180941	0.236694	0.218204	0.122237	0.356519	0.165893	0.0853761	0.184157	0.209554	0.364349	0.186249	0.149678
																268.58	0.168969	0.230845	0.14796	0.102603	0.204468	0.0385442	0.0715636	0.29617	0.259663	0.291986	0.179199	0.16627
																268.84	0.1396	0.213845	0.118072	0.0788491	0.262523	0.0428423	0.0810724	0.236426	0.259718	0.305016	0.172455	0.133658
																269.1	0.131367	0.200681	0.127543	0.0885932	0.484574	0.084922	0.0854052	0.273918	0.229961	0.30742	0.20289	0.133859
																269.36	0.195094	0.210853	0.128526	0.106239	0.136459	0.0764645	0.0708948	0.261633	0.22406	0.218926	0.173681	0.130993
																269.62	0.223773	0.233023	0.158755	0.0758678	0.324671	0.0580243	0.0366396	0.25352	0.278636	0.397432	0.185899	0.146926
																269.88	0.173767	0.186846	0.134391	0.110723	0.298684	0.116256	0.0706621	0.265921	0.226729	0.304573	0.219575	0.145092
																270.14	0.211333	0.232639	0.0772919	0.118407	0.329537	0.102877	0.0866556	0.282958	0.199967	0.259978	0.20508	0.158132
																270.4	0.193276	0.272125	0.129777	0.122964	0.325003	0.077851	0.0789497	0.246045	0.246718	0.251313	0.194745	0.114888
																270.66	0.188398	0.233005	0.107968	0.0774433	0.344908	0.0739688	0.0936346	0.32271	0.248697	0.278133	0.202715	0.202379
																270.92	0.217995	0.231503	0.133456	0.0994037	0.261749	0.145165	0.0564715	0.197949	0.235226	0.205959	0.190891	0.147156
																271.18	0.157578	0.229225	0.0647984	0.126939	0.203141	0.0967764	0.0625491	0.360375	0.207248	0.221836	0.191636	0.138559
																271.44	0.177898	0.224473	0.133763	0.100979	0.259759	0.0647487	0.0942743	0.226053	0.22032	0.33949	0.168864	0.168735
																271.7	0.153217	0.260938	0.172134	0.126551	0.331969	0.0901213	0.0657187	0.241815	0.201329	0.345436	0.174075	0.137126
																271.96	0.208278	0.228102	0.183216	0.113802	0.246489	0.0911612	0.0581872	0.309787	0.251294	0.379341	0.155857	0.12188
																272.22	0.157343	0.235863	0.162322	0.0872358	0.338273	0.110711	0.0495216	0.230979	0.261243	0.278133	0.233326	0.138444
																272.48	0.190761	0.231619	0.229165	0.0940712	0.245051	0.170884	0.0553665	0.299299	0.223842	0.352647	0.223604	0.166414
																272.74	0.145448	0.22895	0.146831	0.106578	0.269822	0.0728596	0.0521097	0.170482	0.260735	0.324499	0.229647	0.12701
																273	0.191621	0.220718	0.17793	0.122964	0.286409	0.0856846	0.0627526	0.263313	0.228145	0.267253	0.15577	0.177934
																273.26	0.177379	0.233556	0.229817	0.106045	0.247152	0.114454	0.0735119	0.227734	0.271755	0.299133	0.19146	0.110818
																273.52	0.20379	0.240757	0.157343	0.139374	0.1954	0.0434662	0.0647009	0.255606	0.216598	0.332532	0.197197	0.129417
																273.78	0.21288	0.254781	0.137004	0.0871631	0.312065	0.0779203	0.0812469	0.200325	0.233156	0.225757	0.231574	0.154693
																274.04	0.15069	0.223899	0.132361	0.127157	0.355302	0.119099	0.0742098	0.201483	0.262968	0.374091	0.166367	0.138071
																274.3	0.18439	0.23247	0.167462	0.122673	0.272365	0.0891508	0.0821193	0.273049	0.23873	0.367512	0.232056	0.091675
																274.56	0.209794	0.221095	0.205886	0.115232	0.271038	0.09026	0.0713019	0.272237	0.26324	0.397116	0.168207	0.123427
																274.82	0.152259	0.209735	0.165408	0.118165	0.335287	0.0662045	0.0666783	0.215739	0.199495	0.330065	0.22286	0.0984668
																275.08	0.157931	0.241889	0.141112	0.0925684	0.378746	0.105997	0.0802291	0.301037	0.245865	0.27478	0.226845	0.14942
																275.34	0.200992	0.208469	0.202182	0.0820971	0.291828	0.0661352	0.0668528	0.193139	0.224514	0.390094	0.211736	0.10609
																275.6	0.132225	0.230165	0.100303	0.127351	0.48192	0.106898	0.0614441	0.262792	0.247154	0.313239	0.20797	0.143172
																275.86	0.159197	0.239515	0.170839	0.0991129	0.32644	0.0787522	0.0950885	0.316277	0.217851	0.201784	0.194132	0.14942
																276.12	0.203538	0.252153	0.135841	0.0816608	0.277673	0.06974	0.0734246	0.228545	0.223461	0.305712	0.233019	0.131681
																276.38	0.182341	0.236819	0.293919	0.123497	0.323233	0.0985095	0.105208	0.20722	0.223552	0.281042	0.19873	0.135406
																276.64	0.177588	0.227381	0.130911	0.055095	0.393675	0.104679	0.0970078	0.153735	0.210189	0.296477	0.243092	0.11185
																276.9	0.200653	0.224978	0.155937	0.105706	0.320469	0.0987175	0.0862776	0.232775	0.23646	0.250047	0.198029	0.153374
																277.16	0.165014	0.245275	0.0993585	0.128078	0.18213	0.119168	0.0734828	0.26059	0.194157	0.349358	0.191942	0.143774
																277.42	0.202262	0.250442	0.166289	0.101416	0.171403	0.125546	0.0786298	0.260532	0.221554	0.399076	0.192555	0.17759
																277.68	0.173794	0.222718	0.141905	0.11957	0.30554	0.0556672	0.0654861	0.287478	0.267833	0.181858	0.210379	0.109758
																277.94	0.197341	0.229343	0.13002	0.113826	0.342143	0.110641	0.0682776	0.263429	0.257739	0.367765	0.201577	0.122912
																278.2	0.177689	0.235775	0.138562	0.084109	0.297246	0.0813865	0.0815377	0.291186	0.213838	0.25884	0.218656	0.123915
																278.46	0.162384	0.236722	0.141034	0.109124	0.295035	0.0264818	0.0713019	0.224315	0.232157	0.301411	0.273878	0.13085
																278.72	0.157434	0.2397	0.131086	0.089587	0.215858	0.0738302	0.0929076	0.300632	0.263131	0.332722	0.152879	0.0884941
																278.98	0.137097	0.227168	0.0592988	0.129824	0.261197	0.132756	0.100352	0.202411	0.240654	0.298564	0.228246	0.158991
																279.24	0.192824	0.241988	0.169856	0.107015	0.202919	0.164229	0.0667074	0.251144	0.217488	0.324625	0.225531	0.152028
																279.5	0.202502	0.235543	0.167963	0.117656	0.204578	0.0812478	0.109948	0.189836	0.215672	0.326839	0.244099	0.104026
																279.76	0.19712	0.251812	0.158998	0.0961557	0.430941	0.142669	0.0553956	0.264588	0.217106	0.30198	0.24261	0.11291
																280.02	0.206696	0.233817	0.169223	0.0961072	0.36437	0.0906759	0.102329	0.2541	0.248425	0.261433	0.215284	0.0965181
																280.28	0.198638	0.271488	0.123849	0.0976343	0.337056	0.117782	0.0954666	0.198934	0.205487	0.294389	0.198642	0.164465
																280.54	0.173136	0.23713	0.183518	0.0838424	0.122968	0.108215	0.133037	0.28006	0.233864	0.277437	0.243968	0.0900416
																280.8	0.210224	0.226487	0.208743	0.112008	0.359394	0.125685	0.112769	0.271252	0.236061	0.233095	0.231925	0.11953
																281.06	0.142268	0.224357	0.151026	0.105657	0.238306	0.0866551	0.104597	0.39045	0.251275	0.311152	0.176527	0.105259
																281.32	0.187276	0.248029	0.246822	0.10144	0.105607	0.0806239	0.0973858	0.245582	0.291636	0.237649	0.175827	0.131222
																281.58	0.170703	0.24611	0.123951	0.0970768	0.321685	0.10565	0.0817413	0.276525	0.2471	0.21589	0.202014	0.118212
																281.84	0.181995	0.238066	0.189494	0.144949	0.280217	0.177054	0.106866	0.280872	0.209808	0.227339	0.146267	0.102737
																282.1	0.196561	0.228835	0.158438	0.12626	0.193299	0.11279	0.063247	0.221012	0.208809	0.351319	0.17587	0.144376
																282.36	0.123824	0.245282	0.258488	0.0943863	0.317151	0.112028	0.0738608	0.215043	0.219703	0.262066	0.208014	0.0878636
																282.62	0.159382	0.236514	0.105661	0.118359	0.280438	0.130884	0.116811	0.260416	0.245811	0.294832	0.197022	0.155352
																282.88	0.137609	0.246531	0.165335	0.128175	0.286188	0.0937955	0.0821484	0.325781	0.224823	0.32646	0.146573	0.13512
																283.14	0.152398	0.221111	0.0494335	0.0984099	0.200818	0.122288	0.109134	0.215854	0.258937	0.275033	0.134268	0.084568
																283.4	0.141989	0.282163	0.180573	0.0958891	0.222824	0.0836742	0.102678	0.23799	0.265909	0.327725	0.162864	0.15581
																283.66	0.195888	0.244706	0.1763	0.135156	0.133031	0.0956672	0.0853761	0.319001	0.224768	0.243722	0.146486	0.102593
																283.92	0.142645	0.256756	0.237356	0.113753	0.276457	0.101282	0.103085	0.227096	0.213566	0.258334	0.223692	0.110503
																284.18	0.186875	0.222215	0.166985	0.107621	0.233551	0.0499827	0.0918608	0.287246	0.235244	0.247834	0.258945	0.130391
																284.44	0.193701	0.268321	0.241128	0.13981	0.19352	0.127556	0.103754	0.300052	0.25714	0.259978	0.205693	0.110704
																284.7	0.181954	0.251773	0.130697	0.106215	0.203472	0.14461	0.118468	0.270325	0.242524	0.265924	0.226232	0.0832211
																284.96	0.199789	0.281338	0.0686044	0.119667	0.225368	0.0783362	0.0975893	0.235962	0.258955	0.316718	0.271776	0.113426
																285.22	0.169649	0.240502	0.153912	0.140052	0.178812	0.127279	0.147663	0.266327	0.247245	0.356063	0.137508	0.129503
																285.48	0.201451	0.255079	0.137837	0.0970768	0.150282	0.134003	0.0856378	0.320044	0.250876	0.17762	0.179943	0.109787
																285.74	0.155261	0.237727	0.208738	0.106457	0.08349	0.0897054	0.10387	0.240888	0.270012	0.324182	0.160893	0.137498
																286	0.180396	0.241877	0.166308	0.149918	0.283755	0.138024	0.118323	0.240482	0.21008	0.340692	0.192074	0.124717
																286.26	0.154732	0.276692	0.207774	0.127109	0.179034	0.0870711	0.0720288	0.258909	0.238512	0.238155	0.129056	0.110818
																286.52	0.1407	0.258828	0.106523	0.110748	0.330974	0.133172	0.0988688	0.235325	0.264929	0.275792	0.202934	0.142771
																286.78	0.156156	0.265303	0.184725	0.0836242	0.341369	0.0897747	0.083108	0.257693	0.20329	0.326523	0.198686	0.136209
																287.04	0.154305	0.240802	0.135992	0.108396	0.285967	0.166794	0.0634505	0.202063	0.221355	0.286862	0.176921	0.106577
																287.3	0.185655	0.250503	0.147965	0.14267	0.229128	0.0700173	0.0548722	0.273165	0.23853	0.334809	0.210685	0.118068
																287.56	0.143663	0.237801	0.118354	0.100931	0.310848	0.0923397	0.0877897	0.24674	0.21264	0.310962	0.18152	0.118068
																287.82	0.166635	0.235584	0.227573	0.103015	0.199049	0.120971	0.121812	0.338008	0.220284	0.297109	0.196935	0.105746
																288.08	0.197961	0.225148	0.170314	0.0901687	0.23333	0.0772964	0.125331	0.258851	0.222753	0.290784	0.271732	0.135435
																288.34	0.163719	0.231616	0.187766	0.105682	0.230012	0.104125	0.0828463	0.252303	0.212186	0.201278	0.269542	0.145551
																288.6	0.17658	0.24673	0.188058	0.0899748	0.217516	0.0978856	0.114339	0.212609	0.265146	0.300652	0.239194	0.112423
																288.86	0.183155	0.218814	0.206494	0.0962769	0.160677	0.133449	0.120416	0.242105	0.203853	0.267949	0.239807	0.100473
																289.12	0.186904	0.207133	0.108596	0.0933198	0.22957	0.111542	0.116811	0.213652	0.209136	0.280853	0.193519	0.144347
																289.38	0.164627	0.242144	0.225334	0.0898051	0.175605	0.127487	0.0661549	0.300458	0.217778	0.271428	0.202365	0.0927353
																289.64	0.136699	0.235749	0.208013	0.0913806	0.0704412	0.193969	0.107709	0.215275	0.251003	0.217534	0.136238	0.12529
																289.9	0.189507	0.238828	0.187275	0.0800853	0.19352	0.0940035	0.0798802	0.204613	0.270321	0.184452	0.200613	0.122969
																290.16	0.179346	0.239337	0.249942	0.0996219	0.201703	0.135875	0.0795312	0.252593	0.231522	0.332785	0.17425	0.167588
																290.42	0.163124	0.219985	0.096453	0.086848	0.182019	0.103847	0.0768269	0.257171	0.227782	0.259536	0.203898	0.161972
																290.68	0.204167	0.210515	0.214802	0.121437	0.16322	0.0855459	0.0845328	0.233992	0.220647	0.263394	0.192511	0.103797
																290.94	0.151447	0.236492	0.197919	0.101367	0.186885	0.0939341	0.0869173	0.283016	0.275786	0.305459	0.189139	0.129875
																291.2	0.156332	0.213827	0.17411	0.104736	0.198607	0.0716118	0.100584	0.278901	0.203526	0.29148	0.166105	0.129331
																291.46	0.220589	0.2555	0.171998	0.096592	0.353091	0.100381	0.114048	0.29165	0.1963	0.325511	0.199912	0.131337
																291.72	0.215353	0.256088	0.21783	0.13775	0.205242	0.0642634	0.0869173	0.264241	0.228563	0.316782	0.176746	0.128185
																291.98	0.161596	0.222172	0.148193	0.111354	0.317151	0.153692	0.104714	0.277453	0.270666	0.278765	0.211561	0.188824
																292.24	0.153301	0.249464	0.18856	0.0976343	0.204468	0.0834662	0.0970368	0.305963	0.281723	0.337086	0.189052	0.117954
																292.5	0.188112	0.260922	0.152111	0.109245	0.132368	0.111334	0.0936637	0.26737	0.222408	0.292049	0.178148	0.117811
																292.76	0.150698	0.243387	0.125903	0.0987978	0.214199	0.0632236	0.0858123	0.225068	0.209154	0.16693	0.152573	0.130678
																293.02	0.157842	0.259921	0.148714	0.105318	0.183346	0.0693934	0.0763035	0.259547	0.227746	0.223354	0.218787	0.125978
																293.28	0.176138	0.250134	0.179244	0.118819	0.223045	0.0813865	0.0869755	0.241293	0.265219	0.268834	0.216466	0.128815
																293.54	0.198321	0.280978	0.0997138	0.0621728	0.112573	0.114939	0.0876443	0.262502	0.244394	0.305585	0.207751	0.102049
																293.8	0.126523	0.257847	0.196337	0.133605	0.177928	0.0738302	0.0651953	0.282146	0.229289	0.276109	0.201182	0.114056
																294.06	0.154704	0.225276	0.217791	0.0708988	0.207011	0.0919237	0.108581	0.296517	0.235625	0.282181	0.227764	0.152228
																294.32	0.163714	0.246031	0.186457	0.112081	0.151277	0.0960832	0.101893	0.184099	0.228236	0.292808	0.222203	0.122596
																294.58	0.181697	0.26368	0.145176	0.10779	0.18589	0.197712	0.0979092	0.261633	0.233574	0.302423	0.180031	0.134976
																294.84	0.180586	0.230962	0.182135	0.0862905	0.09488	0.0910225	0.0739481	0.315698	0.217796	0.27244	0.171009	0.112222
																295.1	0.201455	0.255148	0.103043	0.103476	0.1954	0.176222	0.0916863	0.19424	0.239964	0.254159	0.246113	0.140393
																295.36	0.192891	0.243863	0.195232	0.11019	0.231118	0.0639168	0.0873826	0.270731	0.261769	0.243026	0.240596	0.169079
																295.62	0.176645	0.237738	0.245863	0.101391	0.1954	0.150641	0.111053	0.234745	0.220756	0.265861	0.226232	0.129761
																295.88	0.213752	0.239017	0.270811	0.12037	0.131925	0.0795147	0.0935183	0.158718	0.212059	0.268834	0.186906	0.0976071
																296.14	0.193035	0.216249	0.214905	0.0930774	0.262745	0.097331	0.0701678	0.282088	0.232974	0.22076	0.220582	0.152285
																296.4	0.173088	0.27065	0.164585	0.098822	0.152715	0.118544	0.0968333	0.24732	0.234463	0.284838	0.218393	0.174724
																296.66	0.203148	0.21996	0.176738	0.11259	0.358509	0.0935875	0.134869	0.201831	0.266272	0.279714	0.192205	0.192463
																296.92	0.155616	0.244675	0.216657	0.11608	0.313281	0.077227	0.0679578	0.31622	0.271937	0.277753	0.194745	0.154779
																297.18	0.144799	0.26353	0.166221	0.0523803	0.200155	0.117158	0.119544	0.18578	0.247027	0.259599	0.205649	0.158504
																297.44	0.221295	0.228192	0.192044	0.0654208	0.283534	0.163466	0.0714182	0.267949	0.22199	0.247644	0.187519	0.176186
																297.7	0.150825	0.227354	0.16514	0.072038	0.211655	0.106551	0.068423	0.317494	0.238657	0.230122	0.196759	0.157215
																297.96	0.14741	0.281192	0.132332	0.102167	0.250028	0.0993414	0.0525168	0.278264	0.233156	0.235625	0.216554	0.123513
																298.22	0.170941	0.268092	0.149118	0.108518	0.207122	0.115147	0.0613278	0.297387	0.227727	0.248276	0.199693	0.132569
																298.48	0.168095	0.236996	0.145789	0.13981	0.182572	0.0933795	0.0908721	0.294431	0.22337	0.168069	0.18187	0.14727
																298.74	0.188076	0.22474	0.220774	0.0975131	0.168528	0.151127	0.0744133	0.292751	0.237768	0.321589	0.189665	0.140908
																299	0.18316	0.217859	0.198109	0.141895	0.217848	0.122357	0.114281	0.274266	0.26117	0.146246	0.154368	0.12701
																299.26	0.17346	0.231921	0.182247	0.110093	0.255114	0.12104	0.105673	0.288231	0.208664	0.318932	0.161988	0.15667
																299.52	0.18139	0.219836	0.204489	0.114214	0.217627	0.10052	0.0797057	0.293156	0.220102	0.294263	0.217736	0.180513
																299.78	0.169296	0.272278	0.18015	0.1226	0.267057	0.113068	0.0868882	0.293272	0.250803	0.302802	0.208145	0.176702
																300.04	0.162701	0.222832	0.172246	0.109075	0.118987	0.0865858	0.107534	0.270673	0.258792	0.283509	0.188264	0.155696
																300.3	0.180787	0.244912	0.142382	0.15542	0.225921	0.0644714	0.0955829	0.252651	0.252111	0.319375	0.156602	0.123456
																300.56	0.162874				0.174721
																300.82
																301.08
																301.34

## Sheet: Fig 3B
Time (s)	0 s														50 s														100 s														200 s
0.05	0.0346407	0.031169	0.0324451	0.0351337	0.0448483	0.0359247	0.0492699	0.036039	0.0561678	0.03238	0.0405259	0.0252585			0.0328932	0.0262124	0.0291026	0.0344988	0.0328348	0.0340414	0.0478753	0.0297024	0.00708957	0.025252	0.0251336	0.0265712			0.0326111	0.0103021	0.0300272	0.0259048	0.0303659	0.0406914	0.040033	0.015431	0.00552518	0.0234322	0.0228797	0.028666			0.0296029	0.0167111	0.0307708	0.0238376	0.0338855	0.0241918	0.0219192
0.1	0.0578013	0.0570471	0.0576348	0.0614658	0.0830962	0.0662774	0.0946265	0.065945	0.107414	0.0562844	0.0793459	0.0434703			0.0627884	0.0507091	0.04963	0.07092	0.0556597	0.0599452	0.0922426	0.0563645	0.0117418	0.0360883	0.0436962	0.0437603			0.0538796	0.0165665	0.0469157	0.0471035	0.0534367	0.0743091	0.0801696	0.0232638	0.00546396	0.0354463	0.0376846	0.0457914			0.0503791	0.0277426	0.0488204	0.0410365	0.0552268	0.0348839	0.042022
0.15	0.0791268	0.080209	0.0780555	0.087912	0.12015	0.0940003	0.141415	0.0978249	0.160546	0.0749503	0.116105	0.0587462			0.090322	0.0725704	0.0665457	0.103339	0.0753515	0.0876941	0.134389	0.0822188	0.0150123	0.0444569	0.0607151	0.0601975			0.0786447	0.0231154	0.0609025	0.0648779	0.079565	0.0995833	0.115587	0.0251976	0.0048741	0.047716	0.0498827	0.0601218			0.066569	0.0374397	0.0684454	0.0550617	0.075462	0.0430354	0.0608331
0.2	0.102623	0.103184	0.0966878	0.112937	0.157251	0.12157	0.188211	0.130641	0.228039	0.0900098	0.153501	0.0757697			0.116524	0.0905928	0.083294	0.126913	0.0955994	0.113196	0.176424	0.0958196	0.0207214	0.0487784	0.0769891	0.076873			0.0978278	0.0300581	0.0751443	0.0840469	0.103092	0.113369	0.148034	0.0222049	0.0065445	0.0581804	0.0617167	0.0765098			0.0799424	0.0460242	0.0796122	0.0709449	0.0937554	0.0506538	0.0858027
0.25	0.124375	0.126189	0.111781	0.136571	0.191728	0.150434	0.240819	0.16309	0.277935	0.101418	0.189356	0.0895348			0.139725	0.10919	0.0992413	0.154842	0.113418	0.133959	0.225034	0.114338	0.0257801	0.0527734	0.0942589	0.0885038			0.114337	0.034487	0.0858066	0.099805	0.128813	0.132703	0.185115	0.0259233	0.00518554	0.0679757	0.0729402	0.089878			0.0933738	0.0519501	0.0915535	0.0896459	0.1147	0.0607276	0.111429
0.3	0.150193	0.149739	0.125127	0.158868	0.231297	0.177533	0.294244	0.196187	0.341184	0.112716	0.228044	0.101264			0.160536	0.132294	0.114906	0.189152	0.132822	0.163438	0.277951	0.137708	0.0327247	0.0582164	0.115444	0.0985914			0.12875	0.0391246	0.0928251	0.112159	0.15021	0.155823	0.222126	0.0286249	0.00518301	0.079866	0.0834548	0.101252			0.105087	0.0592672	0.107463	0.106241	0.141145	0.0713935	0.140335
0.35	0.175985	0.180022	0.136733	0.176555	0.269642	0.203507	0.348452	0.224426	0.40037	0.123135	0.261934	0.116317			0.182454	0.155984	0.133712	0.22673	0.154981	0.186259	0.338005	0.149231	0.0400183	0.0603795	0.136425	0.108684			0.135074	0.0426349	0.108357	0.119692	0.170755	0.169818	0.264448	0.0273014	0.00605355	0.0895965	0.0949597	0.116715			0.112496	0.0672835	0.111462	0.118953	0.171867	0.072938	0.166371
0.4	0.200085	0.210505	0.151761	0.191858	0.314575	0.226713	0.399821	0.259962	0.47791	0.13346	0.29567	0.130485			0.198326	0.178243	0.147949	0.255891	0.174954	0.211564	0.404266	0.154461	0.0516769	0.0606204	0.157168	0.120363			0.152262	0.0474208	0.118447	0.13668	0.19681	0.18027	0.312075	0.0322391	0.0051032	0.102301	0.104937	0.128496			0.125838	0.0733005	0.118648	0.132018	0.197947	0.0838595	0.194778
0.45	0.222985	0.234893	0.163587	0.212054	0.357108	0.248794	0.449374	0.303736	0.56613	0.143064	0.328332	0.142849			0.218388	0.198509	0.162735	0.275446	0.188356	0.238933	0.462451	0.133912	0.05853	0.0638566	0.175497	0.139787			0.169535	0.052057	0.132866	0.143834	0.222966	0.185613	0.361053	0.0373808	0.00450561	0.106572	0.113594	0.139959			0.140485	0.0816009	0.129833	0.145114	0.222486	0.0894802	0.22155
0.5	0.25199	0.260971	0.17587	0.236534	0.401297	0.268402	0.495365	0.344851	0.626457	0.14722	0.364298	0.15808			0.241569	0.220442	0.179139	0.302195	0.20857	0.260909	0.521434	0.120222	0.0630148	0.065238	0.195705	0.163912			0.190143	0.0544872	0.142987	0.149081	0.249776	0.196543	0.408859	0.0450386	0.00547236	0.109247	0.122736	0.156611			0.159024	0.086427	0.140712	0.157787	0.249123	0.105348	0.238032
0.55	0.278473	0.283906	0.189488	0.270816	0.457582	0.281331	0.540797	0.373697	0.676691	0.153553	0.402426	0.171522			0.260613	0.255165	0.20123	0.333408	0.217884	0.285101	0.58142	0.108899	0.0658763	0.0721628	0.215492	0.182712			0.207979	0.0602393	0.151732	0.160751	0.270716	0.210597	0.458941	0.0457058	0.00447518	0.120982	0.131478	0.162998			0.179134	0.091158	0.146191	0.175204	0.273036	0.11778	0.256346
0.6	0.300189	0.303102	0.209518	0.299885	0.508463	0.295002	0.58646	0.42061	0.687784	0.1581	0.444004	0.182055			0.286344	0.294944	0.219553	0.370689	0.236312	0.294513	0.63608	0.107829	0.0648442	0.078651	0.227362	0.196765			0.231949	0.0738256	0.160866	0.177764	0.300983	0.229852	0.508062	0.0557846	0.00418415	0.139868	0.141703	0.166044			0.199224	0.0886895	0.164105	0.183966	0.295749	0.132229	0.283205
0.65	0.335297	0.324432	0.224128	0.331918	0.557093	0.32297	0.62036	0.449524	0.740571	0.169847	0.483124	0.197431			0.305595	0.316666	0.245307	0.395092	0.255915	0.304248	0.680121	0.0686229	0.0604249	0.0914531	0.239675	0.212482			0.246334	0.0854926	0.166991	0.191354	0.336705	0.240697	0.518919	0.059886	0.005203	0.154673	0.155191	0.166109			0.215221	0.095509	0.184238	0.187466	0.321299	0.162089	0.320432
0.7	0.353658	0.353344	0.244301	0.366159	0.617421	0.35676	0.657045	0.508946	0.71304	0.193569	0.505926	0.224386			0.327509	0.334727	0.27264	0.418568	0.265821	0.310947	0.748851	0.0524759	0.0651546	0.105331	0.267889	0.220272			0.284774	0.106714	0.176554	0.220427	0.361739	0.299096	0.544147	0.0652479	0.00489229	0.169171	0.158389	0.183411			0.233332	0.10063	0.216041	0.209339	0.349364	0.165912	0.366466
0.75	0.402765	0.372228	0.266995	0.39224	0.682139	0.385078	0.701238	0.489149	0.739459	0.236776	0.562449	0.254111			0.34722	0.332642	0.301749	0.442448	0.284542	0.351416	0.860747	0.0622812	0.0855839	0.119067	0.304136	0.231038			0.338081	0.109835	0.180939	0.280246	0.390958	0.378971	0.616875	0.0653622	0.00278723	0.198267	0.16457	0.192209			0.244162	0.0999967	0.283519	0.214879	0.356342	0.182237	0.416696
[truncated: 17 more columns]

## Sheet: Fig 3C
	50 s													100 s													200 s													250 s
0.05	0.00328884	0.0032715	0.00243468	0.00405654	0.0150907	0.00387762	0.00462755	0.00412016	0.00400907	0.00340662	0.00359075	0.00398961		0.00401676	0.00427309	0.00206785	0.00314363	0.0179781	0.00453839	0.00513619	0.00455268	0.00482804	0.00371196	0.00438258	0.00465697		0.00443544	0.00406681	0.00200104	0.00375505	0.0156237	0.00428805	0.00527965	0.00433497	0.00485056	0.00408065	0.00408087	0.00433516		0.00398538	0.0041133	0.00317524	0.00287619	0.0159229	0.00455527	0.00501878	0.00393278	0.00451915	0.00396356
0.1	0.0040002	0.00363473	0.00300601	0.00567826	0.0220684	0.00440029	0.00538386	0.00497333	0.00453346	0.00404642	0.00442784	0.00456136		0.00445974	0.00482472	0.00234898	0.00354611	0.0266671	0.00519706	0.0062698	0.00541362	0.00579749	0.00417736	0.00531859	0.005493		0.0052924	0.00504231	0.002449	0.00435198	0.0218835	0.00509077	0.00643018	0.00492816	0.0059275	0.00477947	0.00503408	0.00466566		0.00480087	0.00444821	0.00500126	0.00325917	0.022723	0.00521286	0.00635844	0.00459344	0.00538279	0.00462151
0.15	0.00446042	0.0039374	0.00368225	0.00725851	0.0278393	0.00462966	0.00594693	0.00522332	0.00486457	0.00448048	0.00482618	0.00513172		0.00509014	0.00515374	0.00245306	0.00345796	0.0332995	0.0057928	0.00692736	0.00579289	0.00622667	0.00469435	0.00593218	0.00596196		0.00569812	0.00592189	0.00276918	0.00524664	0.0273246	0.00545509	0.00701807	0.00496747	0.0065344	0.00526079	0.00540949	0.00503617		0.00557553	0.00490187	0.00608697	0.00335377	0.0288727	0.00577256	0.00733	0.00481349	0.00589716	0.00483266
0.2	0.0050092	0.00413494	0.00427231	0.00841938	0.0325588	0.00502709	0.00595973	0.00535824	0.00537874	0.00493912	0.00532891	0.00539305		0.00541515	0.00564099	0.00281387	0.00359703	0.0399214	0.00606998	0.00745549	0.00616595	0.00671676	0.00485492	0.00619838	0.00640171		0.00630019	0.00660024	0.00323368	0.00593999	0.0321304	0.00590806	0.00772396	0.0052505	0.00716535	0.00604344	0.00587506	0.0053366		0.00598222	0.00518848	0.00794341	0.00325995	0.0341967	0.00627345	0.00781889	0.00505049	0.00618878	0.00538065
0.25	0.00544138	0.00439128	0.00482311	0.0107202	0.0377238	0.00538454	0.00620943	0.00550955	0.0056731	0.00532507	0.00566386	0.00562483		0.00568569	0.00610717	0.00299154	0.00390884	0.0461226	0.00647077	0.00786529	0.0064533	0.00703364	0.005258	0.00650588	0.00678853		0.00668935	0.00726106	0.00316086	0.00720771	0.0369639	0.00607412	0.00826349	0.00539458	0.00760102	0.00673734	0.00614894	0.00552878		0.00640087	0.00553193	0.00873251	0.00335815	0.0391402	0.00669698	0.00804611	0.00512435	0.00652167	0.00585134
0.3	0.00596658	0.0041555	0.00570544	0.0135623	0.042615	0.00555839	0.00652827	0.00575852	0.00588228	0.00544458	0.0058021	0.00581695		0.00608889	0.00628177	0.00286478	0.00435026	0.0528488	0.00685687	0.00849654	0.00683717	0.00732141	0.00561802	0.00699322	0.0071554		0.00687312	0.00792845	0.00282938	0.00916009	0.0410428	0.00633902	0.00871953	0.0053367	0.00832905	0.00737272	0.00667255	0.00571697		0.00654574	0.00573407	0.00949213	0.00359228	0.0442245	0.00713052	0.00847919	0.00556667	0.00690328	0.00616425
0.35	0.00635532	0.00478893	0.00641026	0.0161793	0.0478917	0.00574953	0.00676088	0.00585006	0.00621551	0.00586161	0.00609135	0.00640451		0.00629437	0.00666188	0.00307694	0.00441483	0.0591597	0.00715969	0.00895745	0.00678851	0.0077529	0.00582697	0.00726965	0.00757767		0.00707163	0.00853164	0.0027977	0.0106491	0.0448018	0.00679097	0.00948419	0.00568799	0.00880883	0.00808614	0.00708999	0.00583357		0.00653651	0.00604301	0.00940867	0.00351625	0.0501032	0.00749566	0.00903026	0.00594502	0.00734632	0.00663515
0.4	0.00707076	0.00527375	0.00718422	0.0179008	0.0526814	0.00625072	0.00678364	0.00572533	0.00632861	0.00604379	0.00650774	0.00717254		0.00677862	0.00708475	0.00342067	0.00453105	0.065931	0.00767881	0.00955094	0.00729841	0.00840371	0.00605796	0.00760871	0.00765145		0.00728105	0.00913641	0.00279353	0.0124227	0.0490577	0.00710124	0.0101642	0.00589945	0.00938326	0.00924502	0.00737337	0.00600884		0.00639313	0.00665407	0.0084126	0.00353337	0.0553338	0.00786387	0.00943452	0.0063291	0.00749646	0.0071993
0.45	0.00765673	0.00535125	0.00784475	0.019924	0.0565063	0.00664549	0.00745977	0.0060651	0.00666269	0.00629953	0.0067261	0.00767777		0.00697246	0.00755683	0.00345379	0.00460295	0.0727981	0.00786591	0.0100624	0.00740743	0.00877046	0.00653733	0.00803022	0.00726129		0.00747449	0.00978069	0.00314626	0.0148247	0.0537786	0.0075755	0.0108512	0.00608885	0.00984834	0.0100065	0.00764811	0.00627384		0.00647015	0.00743633	0.00812175	0.00380766	0.0617695	0.00814679	0.00995312	0.00650538	0.00760867	0.00728711
0.5	0.00815036	0.00546925	0.00850136	0.0227093	0.0611045	0.00690186	0.00790266	0.00685528	0.00705914	0.00652065	0.00726555	0.00829629		0.00726657	0.00790124	0.00363742	0.00496571	0.0799768	0.0083182	0.0107615	0.00747452	0.00930414	0.00701535	0.00859313	0.00694966		0.00751708	0.0106198	0.00333068	0.0160286	0.0596208	0.00786831	0.0114309	0.00638306	0.0103897	0.0107895	0.0084032	0.00597947		0.00621377	0.00771064	0.00951267	0.0039135	0.067935	0.00861333	0.0101778	0.00669863	0.00781316	0.00757072
0.55	0.0087254	0.00555404	0.00891473	0.0252755	0.0661818	0.00741845	0.00828453	0.00743682	0.00718696	0.00667856	0.00783863	0.00882389		0.00752921	0.0080404	0.00366767	0.00522271	0.0867404	0.00881933	0.0114413	0.00815159	0.00987578	0.00725938	0.00881243	0.00792314		0.00754395	0.0110548	0.00227982	0.0177256	0.0655942	0.00812009	0.0124111	0.00658844	0.0110011	0.0113516	0.00850052	0.00635718		0.00652469	0.0075199	0.00941739	0.0042899	0.0752506	0.00916085	0.0107349	0.00679465	0.00855532	0.00803987
0.6	0.00914626	0.00554547	0.00945655	0.0260493	0.0724249	0.00815822	0.00917369	0.00767675	0.00788907	0.00758489	0.00800207	0.00918155		0.00795517	0.00909394	0.00391198	0.00554229	0.0950822	0.00941905	0.0120063	0.00846108	0.0107347	0.00819074	0.00936592	0.00749336		0.00796972	0.0118971	0.00264264	0.0181545	0.0726354	0.00836714	0.0133506	0.00607139	0.0116303	0.0119066	0.00908516	0.00645702		0.0068343	0.00845872	0.0103073	0.00457367	0.0817786	0.00978419	0.0114168	0.00709988	0.00909342	0.00857769
0.65	0.00928046	0.00626425	0.0113595	0.0281427	0.0795221	0.00887872	0.00992392	0.00835452	0.00836946	0.0079084	0.00839799	0.0108194		0.00858676	0.00935657	0.00432369	0.00554187	0.103359	0.00957345	0.0130214	0.0090909	0.0115389	0.00900175	0.00979259	0.00898447		0.00882093	0.0127492	0.00275918	0.0200657	0.0816633	0.00903002	0.0142283	0.00643706	0.0126285	0.0116566	0.0103506	0.00626106		0.00770218	0.00731782	0.011863	0.00382872	0.089984	0.0103459	0.0127351	0.0076983	0.00957574	0.00905024
0.7	0.0096398	0.00794559	0.0127259	0.029679	0.0921108	0.00971197	0.0101179	0.00888969	0.00740268	0.00788205	0.00908422	0.0130244		0.00903885	0.010367	0.00437824	0.00683557	0.113904	0.010195	0.0137823	0.0084137	0.0130255	0.0101203	0.0105584	0.0093064		0.00929075	0.0148017	0.00227423	0.018807	0.0953039	0.00946817	0.0160909	0.00696295	0.0125818	0.0117021	0.0119624	0.00691297		0.00776541	0.00898134	0.0116788	0.0037975	0.0987066	0.0110048	0.0143216	0.00831139	0.0106076	0.0104495
0.75	0.0108682	0.0119185	0.014786	0.0334231	0.102363	0.0115481	0.0116061	0.00938816	0.00814344	0.0086848	0.00907851	0.0168872		0.00927832	0.0117947	0.00571793	0.00668386	0.126042	0.0116163	0.0160325	0.00928809	0.0136537	0.0127674	0.0125567	0.00994154		0.010432	0.0162072	0.003614	0.00804493	0.107962	0.0115574	0.0178357	0.00814046	0.0143608	0.0116341	0.0136275	0.00819179		0.00966773	0.00949177	0.0127379	0.00447419	0.113956	0.0133555	0.0160079	0.0079788	0.0110975	0.00981562
[truncated: 15 more columns]

## Sheet: Fig 3D
Time (s)	PTHRmNG												PTHRmNG + PTHTMR													PTHR + inv-PTHRTMR
0	0.103006	0.0998013	0.0882402	0.0450909	0.175466	0.153	0.0869566	0.0661702	0.148686	0.0806149			0.0511541	0.0714779	0.0696387	0.137169	0.0945338	0.0504759	0.105382	0.0339895	0.217262	0.141457	0.253801			0.102288	0.0938119	0.0625348	0.0892812	0.160105	0.144773	0.20864	0.0754712	0.151599	0.123891	0.117174
10	0.0600573	0.10191	0.0899321	0.0580689	0.120959	0.139363	0.121545	0.0723555	0.168806	0.0837612			0.0695702	0.065092	0.0502521	0.107452	0.0798532	0.0357865	0.0963943	0.0250893	0.257138	0.0864372	0.00064275			0.0890168	0.0701051	0.0668548	0.0988912	0.174725	0.124554	0.18094	0.0827965	0.136283	0.0752069	0.135448
20	0.151418	0.131033	0.0408554	0.0824461	0.0933208	0.267953	0.118652	0.0706074	0.125792	0.0905758			0.0719912	0.0564809	0.0608059	0.095531	0.094434	0.0287429	0.0815413	0.0446967	0.246068	0.0551768	0.115518			0.0862253	0.0904525	0.0675423	0.0609855	0.178597	0.110228	0.175615	0.0333388	0.160907	0.105324	0.102799
30	0.14003	0.0995134	0.0975236	0.0555457	0.108121	0.24272	0.127218	0.0683187	0.140639	0.0386233			0.039805	0.0678209	0.0656613	0.104649	0.120362	0.0246537	0.100705	0.0353286	0.278641	0.036729	0.00608393			0.061552	0.0594074	0.0890213	0.077157	0.134354	0.146672	0.182781	0.060553	0.151724	0.106341	0.107513
40	0.0891452	0.127336	0.102921	0.0525509	0.0796722	0.169531	0.0658953	0.110795	0.108961	0.0656696			0.0557219	0.070754	0.0476689	0.082748	0.0756626	0.0592628	0.0983887	0.0233454	0.278666	0.0388418	0.0103203			0.0650511	0.06098	0.0663462	0.062099	0.156157	0.130297	0.129949	0.0211241	0.178277	0.090562	0.0873299
50	0.135165	0.0782459	0.046546	0.0426534	0.109539	0.163773	0.0939283	0.0600273	0.0560238	0.0266706			0.0681474	0.0477006	0.0460867	0.0347869	0.0896798	0.0221888	0.00892675	0.0399057	0.259303	0.0292687	0.022292			0.0781272	0.0641213	0.0583589	0.0640468	0.169877	0.129741	0.134404	0.0837688	0.15145	0.0846974	0.124299
60	0.122217	0.123021	0.0473733	0.0377455	0.0872387	0.105874	0.125399	0.0513744	0.093074	0.0317899			0.0589275	0.0291269	0.0227403	0.0356682	0.0602583	0.0362892	0.0143682	0.0164459	0.210173	0.0397861	0.00673415			0.0777229	0.0743268	0.0563885	0.0721664	0.170018	0.111388	0.157337	0.0746409	0.12272	0.0763955	0.110059
70	0.113856	0.0995614	0.107936	0.0606278	0.0871753	0.218404	0.105501	0.0644555	0.0731606	0.0378708			0.0593228	0.0247534	0.0271952	0.0344172	0.0351673	0.0132414	0.00837765	0.0109935	0.185588	0.0278628	0.00616665			0.0879784	0.0477028	0.0457307	0.0752406	0.186215	0.102884	0.140272	0.0689677	0.168766	0.09039	0.114255
80	0.105809	0.0706034	0.0737622	0.045069	0.0928516	0.150121	0.0801904	0.0562075	0.051108	0.0576028			0.0410137	0.038168	0.0245739	0.0405175	0.024839	0.0322812	0.0140436	0.0134369	0.172084	0.0679474	0.0031641			0.0807221	0.0697364	0.064693	0.109452	0.128505	0.107076	0.170772	0.0455788	0.147243	0.0660231	0.109489
90	0.20672	0.13094	0.0613724	0.071001	0.0604348	0.193201	0.0742565	0.0684692	0.0792655	0.0864456			0.0716062	0.00286362	0.0283482	0.0384091	0.00476693	0.0143638	0.00474747	0.0112537	0.183289	0.00823711	0.00997364			0.0394193	0.0603941	0.0396457	0.0837305	0.148258	0.0943675	0.146696	0.0327191	0.157971	0.0761517	0.0887981
100	0.0585043	0.0821063	0.0236312	0.0369702	0.0967669	0.209907	0.107847	0.10589	0.042679	0.0961222			0.055402	0.00170932	0.0262714	0.0538437	0.0675657	0.0159966	0.00670029	0.0173743	0.190444	0.0181263	0.00118371			0.0423187	0.0678959	0.039694	0.0584553	0.189234	0.0940231	0.0979654	0.0311973	0.116246	0.0546276	0.154819
110	0.0407994	0.0520721	0.0485688	0.0791798	0.102877	0.230811	0.112665	0.0380628	0.0736923	0.0345897			0.0749425	0.00775793	0.0342956	0.0247196	0.0149258	0.018222	0.010028	0.0302834	0.17338	0.0138837	0.00108027			0.0669287	0.0497009	0.0429802	0.0919222	0.188124	0.0957297	0.129243	0.0251456	0.181134	0.0675601	0.120542
120	0.0432541	0.083909	0.0381561	0.0750869	0.107773	0.117387	0.139737	0.0323051	0.0301905	0.0636588			0.0597726	0.0137161	0.0450325	0.0188447	0.00424378	0.029276	0.0129452	0.0101388	0.0794112	0.0235365	0.00439068			0.0650983	0.0590393	0.0332149	0.0974511	0.158978	0.0549378	0.1194	0.0177197	0.169068	0.0938836	0.109235
130	0.0157201	0.0571928	0.0837741	0.137142	0.122605	0.180021	0.0931296	0.0666766	0.0407075	0.0569772			0.0674014	0.00344554	0.0614313	0.0125596	0.00293116	0.0154007	0.0147918	0.0183776	0.156023	0.0189871	0.0106791			0.0779929	0.0718702	0.0237659	0.0856497	0.157209	0.11588	0.168597	0.0255895	0.15177	0.0551146	0.0986123
140	0.0279828	0.0905975	0.0575564	0.0667267	0.131372	0.124653	0.13309	0.0311419	0.0401403	0.0408124			0.0675698	0.00458289	0.0277829	0.0202389	0.0217527	0.0127796	0.00476659	0.016447	0.054069	0.00783405	0.0209252			0.0599303	0.0619354	0.0432029	0.0794584	0.19411	0.0896956	0.0955904	0.0382241	0.11609	0.0758483	0.0677986
150	0.0768551	0.136548	0.068254	0.10816	0.114591	0.195148	0.14912	0.0324957	0.0846601	0.0478324			0.0540949	0.00407195	0.0449738	0.0418419	0.0132929	0.0168207	0.00414942	0.0198352	0.117788	0.0636247	0.0201941			0.0500457	0.0921695	0.0491865	0.0616292	0.160208	0.0822375	0.137283	0.0157793	0.165404	0.0655033	0.126406
160	0.133148	0.118364	0.087758	0.138303	0.0873135	0.182622	0.102577	0.0598366	0.00564929	0.0278452			0.0720403	0.00147454	0.0403847	0.0127257	0.00921141	0.0129855	0.00319545	0.00635478	0.129363	0.033278	0.0102215			0.0480082	0.0437761	0.042139	0.0669265	0.120762	0.091777	0.12682	0.0176177	0.173489	0.0779628	0.106077
170	0.112452	0.134133	0.0530844	0.031109	0.106529	0.175715	0.0881729	0.0294429	0.0620698	0.0508775			0.0386739	0.00656191	0.03975	0.0138265	0.00298392	0.0140578	0.00634267	0.0169174	0.0626909	0.030766	0.00117301			0.0513777	0.0403609	0.040519	0.0962922	0.117325	0.0928674	0.160291	0.0320629	0.152448	0.0813416	0.130212
180		0.0902068	0.00996116	0.0458134	0.0882188	0.126403	0.181605	0.0129705	0.0559801	0.0688166			0.050655	0.0117033	0.036811	0.0341313	0.00325404	0.0116314	0.00289768	0.00709724	0.0558261	0.0365601	0.00280682			0.0506489	0.0463688	0.0557027	0.0727408	0.138941	0.0893005	0.153921	0.0349675	0.0731164	0.06933	0.109594
190	0.131217	0.0961832	0.0756265	0.10358	0.0819453	0.207584	0.0768796	0.0663203	0.0373945	0.0451726			0.0407224	0.0154618	0.0311925	0.0186457	0.00358106	0.0121969	0.00308003	0.0143589	0.0948671	0.0479873	0.0118532			0.0636328	0.0460557	0.0503141	0.0743222	0.137555	0.104813	0.114378	0.00849103	0.110545	0.0595453	0.0986387
200	0.136192	0.0660279	0.108541	0.0621831	0.116956	0.153462	0.144784	0.0169992	0.045638	0.0282661			0.0268016	0.00283079	0.0397673	0.0434085	0.00450313	0.0121077	0.00481736	0.0279873	0.021798	0.00418242	0.00256166			0.0342881	0.039946	0.051299	0.0837113	0.181647	0.0782761	0.0745781	0.00342463	0.123049	0.0631607	0.0902675
210	0.0321418	0.0740768	0.0685472	0.0903497	0.10494	0.114676	0.153711	0.0249214	0.163877	0.0292671			0.0428676	0.00689263	0.0278471	0.0292067	0.00397856	0.0172011	0.0044724	0.0131804	0.0444901	0.00524313	0.00227167			0.0434142	0.0524725	0.0469219	0.0655044	0.0973139	0.0717901	0.1776	0.00187985	0.105149	0.0598822	0.104013
220		0.0822023	0.0455554	0.0824235	0.086977	0.172344	0.14805	0.0471808	0.160521	0.0288617			0.0305267	0.0138589	0.0379983	0.0543185	0.010752	0.0145551	0.00439269	0.0127314	0.0641675	0.0142118	0.00219631			0.0649087	0.0503868	0.0595104	0.0895938	0.111485	0.0637567	0.100278	0.00140666	0.117327	0.0580804	0.0808601
230	0.00304555	0.0823092	0.0971729	0.0390739	0.104539	0.179375	0.166959	0.0146367	0.0426639	0.0345411			0.0344846	0.00174572	0.0177491	0.0163333	0.00884254	0.0109094	0.00491813	0.0243349	0.0197782	0.0110419	0.00289715			0.066486	0.0504847	0.0686713	0.0720721	0.214083	0.0660582	0.123247	0.00970624	0.108848	0.058586	0.106197
240	0.0135994	0.0699476	0.144944	0.0109335	0.103146	0.172563	0.0866229	0.0508827	0.0019296	0.0113655			0.0712988	0.00215858	0.0298594	0.0594726	0.00944812	0.0158385	0.00584101	0.0303356	0.0381226	0.028489	0.00106529			0.0473045	0.0236254	0.0587019	0.085205	0.213837	0.0586575	0.0996724	0.00655296	0.146511	0.0707444	0.10089
250		0.100682	0.173077	0.0710443	0.10374	0.185755	0.0736921	0.0263026	0.0534067	0.0407532			0.0439674	0.00492225	0.0195991	0.0321229	0.0600093	0.0180367	0.00455378	0.0116716	0.0360084	0.00857107	0.00107035			0.0396432	0.0771366	0.0375931	0.0713473	0.219499	0.071984	0.139756	0.00165033	0.0749707	0.0717034	0.118168
260	0.0024743	0.157364	0.118524	0.0295556	0.0972114	0.128322	0.122129	0.079179	0.0935629	0.0165028			0.0508122	0.00168164	0.0121338	0.0379141	0.0155877	0.0154002	0.00227335	0.0233628	0.0934403	0.0725125	0.00334718			0.0531664	0.0491223	0.0333862	0.0635323	0.112477	0.0639885	0.174248	0.0218414	0.0806528	0.0725898	0.111792
270	0.138535	0.0952137	0.103013	0.0255091	0.106198	0.158972	0.078683	0.0441203	0.118762	0.0248495			0.0388285	0.0340762	0.0234301	0.0249757	0.0187081	0.0148727	0.0046112	0.0151987	0.0388262	0.0147708	0.00089584			0.0494834	0.0493664	0.0562759	0.0696742	0.0731614	0.0880044	0.205337	0.231091	0.104401	0.0642983	0.0938604
280	0.113425	0.1564	0.0055274	0.0134457	0.100264	0.151073	0.103035	0.0512762	0.0681846	0.0314147			0.0234724	0.0144803	0.022653	0.0260528	0.0274103	0.0130722	0.00331951	0.0118426	0.00733411	0.0100218	0.00109642			0.0410799	0.0466476	0.0249243	0.0769777	0.109778	0.0639678	0.0774672	0.0206077	0.112821	0.067009	0.0739726
290	0.0949369	0.162609	0.0355219	0.0433761	0.0724798	0.181359	0.11259	0.0285937	0.0256493	0.032069			0.0693484	0.0195071	0.0291906	0.0205823	0.0130279	0.0272728	0.00265123	0.0198047	0.146823	0.0083986	0.0019134			0.0997827	0.0368683	0.0397965	0.0621943	0.128767	0.0479974	0.109576	0.103708	0.120024	0.0666608	0.0854261

[truncated: 68 more sheets: Fig 3E, Fig 3F, Fig 3G, Fig 3I, Fig 4A, Fig 4E, Fig 4F, Fig 4G, Fig 4I, Fig 4J, Fig 5B, Fig 5C, Fig 5D, Fig 5E, Fig 6B, Fig 6D, Fig 6E, Fig 7C, Fig 7D, Fig 7E …]
